# Supplementary material for: Dissection of niche competition between introduced and indigenous arbuscular mycorrhizal fungi with respect to soybean yield responses
Source: Sci Rep. 2018 May 9;8:7419. doi: 10.1038/s41598-018-25701-4 (PMC5943277; doi:10.1038/s41598-018-25701-4)
Supplement: Supplementary file 2 — Dataset [file 41598_2018_25701_MOESM2_ESM.xlsx]

## Sheet: Table S1
	Table S1 PCR primers used in this study.
	Primer		5'-3'
	FLd1	-1	GGA AAG ATG AAA AGT ACT TTG
		-2	GGA AAG ATG AAA AGA ACT TTG
		-3	GGA AAG ATG AAA AGC ACT TTG
	FLd2	-1	GAA AAG AGA GTT AAA CAG
		-2	GAA AAG AAA GTT AAA CAG
		-3	GAA AAG AGA GTC AAA CAG
		-4	GAA AAG AGA GTA AAA CAG
		-5	GAA AAG AGA GTT AAA TAG
		-6	GAA AAG AGA GTT AAA AAG
	FLd3	-1	GTG AAA TTG TTG AAA GGG AAA CG
		-2	GTG AAA TTG TTG TAA AGG GAA ACG
		-3	GTG AAA TTG TTG TAA AGG GTA AAC G
		-4	GTG AAA TTG TTG TAA ACG GGA AAC G
	LR1		GCA TAT CAA TAA GCG GAG GA
	FLR2		GTC GTT TAA AGC CAT TAC GTC

## Sheet: Table S2
	Table S2 List of accession number of AM fungal LSU rDNA sequences used for primer design.
	Family	Genus	Accession no.	Sequence source
	Glomeraceae	Funneliformis	HF970242	Uncultured
			AY639162	Uncultured
			AJ510239	Cultured
			FN547491	Uncultured
			AB665501	Uncultured
			AB750745	Uncultured
			HE775329	Uncultured
			AB665499	Uncultured
		Glomus	AB561092	Uncultured
			AB750744	Uncultured
			AB710220	Uncultured
			AB710221	Uncultured
			HE775339	Uncultured
			JX096584	Uncultured
		Rhizophagus	AB369921	Uncultured
			HQ895800	Uncultured
			AB640749	Uncultured
			AY541856	Cultured
			FM865608	Cultured
			AB369745	Uncultured
			AB640745	Uncultured
			AY541855	Cultured
			AB643805	Uncultured
			FM865604	Cultured
			FR750132	Cultured
			FM865598	Cultured
			AJ510243	Cultured
			JX683735	Uncultured
			AB640747	Uncultured
			AY842572	Uncultured
			JF717472	Uncultured
			AB640750	Uncultured
			AB710219	Uncultured
			HE775282	Uncultured
			AB369736	Uncultured
			AB640741	Uncultured
			JF717521	Uncultured
			AB369738	Uncultured
			AB369739	Uncultured
			AB640734	Uncultured
			AY639221	Cultured
		Uncultured Glomeraceae	AB561101	Uncultured
			AB750741	Uncultured
			AB561102	Uncultured
			AB710222	Uncultured
			AB369764	Uncultured
			AB369759	Uncultured
			HE794042	Uncultured
			AB643635	Uncultured
			AB369762	Uncultured
			AB640742	Uncultured
			AB369767	Uncultured
			AB561107	Uncultured
			GU322900	Uncultured
			AB547177	Uncultured
			AB750743	Uncultured
			JX096592	Uncultured
			AB561104	Uncultured
			AB369765	Uncultured
			HE775338	Uncultured
			JF439191	Cultured
	Gigasporaceae	Scutellospora	FM876838	Cultured
			AB561124	Uncultured
			FN547618	Cultured
			JF816949	Cultured
			AB665514	Uncultured
			GQ229230	Cultured
		Gigaspora	AM040348	Cultured
			AF378453	Cultured
			GQ229229	Cultured
			AF378502	Cultured
			FR750177	Cultured
			FN547559	Cultured
	Claroideoglomeraceae	Claroideoglomus	AB561129	Uncultured
			JN685290	Uncultured
			AB665521	Uncultured
			HQ857084	Cultured
			HE775315	Uncultured
			AY639193	Cultured
			AY541832	Cultured
			AF378486	Cultured
			AY639343	Uncultured
	Acaulosporaceae	Acaulospora	HE775276	Uncultured
			JF717598	Uncultured
			FR750156	Cultured
			AB561123	Uncultured
			AF378437	Cultured
			HE603643	Uncultured
			AB610835	Uncultured
			AB369793	Uncultured
	Diversisporaceae	Diversispora	AB547181	Uncultured
			HF970297	Uncultured
			AY842573	Uncultured
			AB640743	Uncultured
			JX096589	Uncultured
			FR686952	Uncultured
			JF439144	Cultured
			AB640737	Uncultured
			AB561117	Uncultured
	Archaeosporaceae	Archaeospora	JX848923	Uncultured
			JX848776	Uncultured
			JX848913	Uncultured
		Ambispora	AB369803	Uncultured
	Paraglomeraceae	Paraglomus	JN131603	Cultured
			AB610837	Uncultured
			HF970206	Uncultured
			AB547188	Uncultured
	Uncultured Glomeromycota		AB610833	Uncultured
			AB369795	Uncultured
			AB640736	Uncultured
			AB561131	Uncultured
			AY639353	Uncultured

## Sheet: Table S3
	Table S3 In silico survey on sequence Identity of newly designed primers across the Glomeromycota.
		Sequence no.	No. of identical sequence
	Genus		FLd1	FLd2	FLd3
	Funneliformis	8	7	8	7
	Glomus	6	6	5	5
	Rhizophagus	27	25	26	25
	Uncultured Glomeraceae	20	19	20	20
	Scutellospora	6	6	6	6
	Gigaspora	6	5	5	5
	Claroideoglomus	9	9	9	9
	Acaulopora	8	8	7	8
	Diversispora	9	9	8	9
	Archeospora	3	2	3	2
	Ambispora	1	1	1	1
	Paraglomus	4	4	4	4
	Uncultured Glomeromycota	5	5	5	4
	Total seqence no.	112	106	107	105
	Identical sequence (%)		94.6429	95.5357	93.75

## Sheet: Table S4
	Table S4 Sampling sites for crop roots for sequencing of AM fungal LSU rDNA.
	Site location	Lat/ long	Soil type	Plant species	No. of sample
	Sapporo	43.02/141.41	Andosol	Glycine max	48
	Tsugaru	40.85/140.28	Grey	Glycine max	48
	Ogata	40.00/139.95	Grey	Glycine max	48
	Tsukuba	36.02/140.10	Andosol	Glycine max	120
	Ayabe	35.31/135.26	Brown lowland	Glycine max	48
	Miyakonojo	31.45/131.01	Andosol	Glycine max	80
	Nakashibetsu	43.54/144.99	Andosol	Zea mays	96
	Morioka	39.45/141.8	Andosol	Zea mays	48
	Osaki	38.75/140.75	Andosol	Allium fistulosum	96
	Shinjo	38.50/140.21	Brown lowland	Allium fistulosum	96
	Tsuruoka	38.44/139.49	Brown lowland	Allium fistulosum	96
				Total sample no.	824

## Sheet: Table S5
	Table S5. Distribution of AM fungal OTU across the genera/families in the database.
	Family	Genus	OTU no.
	Glomeraceae	Funneliformis	26
		Glomus	16
		Rhizophagus	108
		Uncultured Glomeraceae	52
	Gigasporaceae	Scutellospora	28
		Gigaspora	11
	Claroideoglomeraceae	Claroideoglomus	38
	Acaulosporaceae	Acaulospora	30
	Diversisporaceae	Diversispora	30
	Archaeosporaceae	Archaeospora	10
		Ambispora	7
	Paraglomeraceae	Paraglomus	33
	Pacisporaceae	Pacispora	1
	Uncultured Glomeromycotina		22
	Total		412

## Sheet: Table S6
	Table S6 Soil chemical properties at the flowering stage of soybean and preceding crop in the three trials.
		Preceding crop	P application (kg ha-1)	Soil chemical properties
				pH		Available phosphate		Exchangeable calcium		Exchangeable magnesium		Ammoniaum nitrogen		Exchangeable potassium		Phosphate absorption coefficient	CEC	Nitrate nitrogen	Total nitrogen
						mg kg-1		g kg-1		mg kg-1		mg kg-1		mg kg-1			mmol kg-1	mg kg-1	g kg-1
	Trial 1	Bare fallowed	0	6.3425	ba	146.75	a	2.60392	a	510.875	a	1.24125	ab	155.3		1399.25	237.7	10.465	3.51
			50	6.25	ab	176.525	a	2.73618	a	512.05	a	1.09525	a	163.6		1399	232.95	11.06	3.7275
			100	6.305	ab	163.475	a	2.52658	a	467.875	a	1.11675	a	154.25		1364.5	232.65	7.7075	3.525
	Trial 2	Bare fallowed	0	6.2475	ab	426.95	b	2.96602	ab	617.425	ab	1.695	bc	174.45		1313.25	255.225	11.7325	3.9225
			100	6.005	a	401.625	b	2.8856	ab	551.125	a	2.02875	c	150.925		1412	253.375	11.995	4.025
	Trial 3	Brachiaria brizantha	0	6.1725	ab	460.225	b	3.7328	bc	795.35	bc	2.116	c	193.725		1406.25	281.3	12.77	4.475
			100	6.1825	ab	483.625	b	3.88435	c	790.775	bc	1.84075	bc	187.95		1420.75	279.275	9.8575	4.5325
	aDifferent letters indicate significant difference (Tukey HSD test, p < 0.05).

## Sheet: Table S7
	Table S7 Comparison of AM fungal OTU compositions in the PCR products amplified form the maize test sample with conventional and newly designed primers.
	AM fungal OTU	Forward primer
		LR1	FLd1	FLd3
	033_Fun_AJ510239	3	3	3
	034_Fun_FN547491	7	3	4
	088_Rhz_AY639221	17	14	15
	096_Fun_AB665501	1	0	0
	113_UnG_AB547177	1	0	2
	133_Cla_AB812593	1	0	0
	134_Cla_LC176559	1	1	0
	137_Cla_AB665521	7	5	12
	150_Cla_JN937518	1	0	2
	176_Arc_JX848923	0	0	1
	229_Par_AB547188	2	2	5
	Unassigned clone no.	8	23	6
	Sequenced clone no.	49	51	50
	Sequences assigned to AMF OTU (%)	83.6735	54.902	88
	Richness	10	6	8
	Shannon index	1.76017	1.44035	1.73645
	Simpson index	0.759072	0.688775	0.778926

## Sheet: Table S8
	Table S8 Comparison of AM fungal OTU composition in the PCR products amplified with different forward primers in four test samples.
	OTU	Soy1					Soy2					Maize1					Maize2
		FLd3-1	FLd3-2	FLd3-3	FLd3-4		FLd3-1	FLd3-2	FLd3-3	FLd3-4		FLd3-1	FLd3-2	FLd3-3	FLd3-4		FLd3-1	FLd3-2	FLd3-3	FLd3-4
	001_Rhz_AB369921	199	191	131	180		2	2	1	0		152	225	103	200		271	323	210	288
	004_Rhz_AY541856	0	1	0	0		0	0	0	0		0	0	0	0		0	0	0	0
	006_Rhz_FM865608	158	157	101	132		0	0	0	0		167	175	83	180		250	269	146	216
	007_Rhz_AB369745	0	0	0	0		0	0	0	0		0	0	0	0		33	2	1	1
	012_Rhz_FM865604	52	30	22	23		0	0	0	0		0	0	0	0		18	18	11	10
	013_Rhz_FR750132	106	116	86	104		0	0	0	0		0	0	0	0		0	0	0	0
	014_Rhz_FM865598	26	23	20	14		0	0	0	0		0	0	0	0		0	0	0	0
	015_Rhz_AJ510243	0	0	0	0		7	10	2	18		0	0	0	0		0	0	0	0
	016_Rhz_LC176571	1	0	0	0		0	0	0	0		2	3	0	0		0	0	0	0
	017_Rhz_JX683735	16	21	15	15		0	0	0	0		0	0	0	0		0	0	0	0
	018_Rhz_JN937265	52	46	38	35		0	0	0	0		0	0	0	0		0	0	0	0
	023_Rhz_AB370888	0	0	0	0		124	181	123	184		0	0	0	0		0	0	0	0
	024_Rhz_LC014178	1	1	2	0		0	0	0	0		0	4	1	3		0	0	0	3
	025_Fun_LC014181	4	1	5	4		0	0	0	0		0	0	0	0		0	0	0	0
	026_Fun_AB812585	0	2	3	0		0	0	0	0		0	0	0	0		0	0	0	0
	027_Fun_LC014182	0	0	0	0		0	0	0	0		0	0	0	0		0	0	2	0
	028_Fun_LC014183	2	3	0	1		0	0	0	0		0	0	0	0		6	5	4	4
	031_Fun_HF970242	0	0	1	0		0	0	0	0		0	0	0	0		0	0	0	1
	032_Fun_AY639162	1	0	0	1		0	0	0	0		0	0	0	0		2	0	0	0
	033_Fun_AJ510239	1	0	0	0		0	6	0	2		0	0	0	0		53	55	21	48
	034_Fun_FN547491	798	794	507	656		2	5	2	2		4	6	3	4		3226	3734	1971	3356
	035_Rhz_JF717472	0	0	0	0		0	0	0	0		2	0	0	0		0	0	0	0
	038_Rhz_AB812612	0	0	0	0		46	37	23	51		0	0	0	0		0	0	0	0
	062_UnG_LC176566	0	0	0	0		0	0	0	0		0	0	0	0		121	140	54	104
	063_UnG_AB812580	0	0	0	0		0	0	0	0		0	0	0	0		0	1	0	0
	068_UnG_AB369764	0	0	0	0		0	0	0	0		0	0	0	0		0	0	1	3
	070_UnG_HE794042	0	0	0	0		0	0	0	0		0	0	0	0		20	20	18	41
	072_UnG_AB643635	0	0	0	0		0	0	0	0		8	18	1	20		0	0	0	1
	084_Glo_JX096584	0	0	0	0		0	0	0	0		1	0	0	1		0	0	0	0
	087_Rhz_LC014177	13	2	2	5		0	0	0	0		0	0	0	0		4	3	1	1
	088_Rhz_AY639221	396	434	284	368		317	384	266	414		159	174	106	186		5390	6460	3511	5598
	093_Fun_AB812583	1	0	0	0		0	0	0	0		0	0	0	0		1	0	0	0
	096_Fun_AB665501	35	45	26	29		0	0	0	0		0	0	0	0		552	613	299	494
	097_UnG_LC176558	0	0	0	0		0	0	0	0		0	0	0	0		0	1	1	0
	098_UnG_LC014190	0	0	0	0		0	0	0	0		0	0	0	0		0	0	0	2
	103_Fun_AB665499	4	3	6	2		0	0	0	0		0	0	0	0		32	25	5	18
	104_UnG_LC014191	0	0	0	0		0	0	0	0		0	1	0	0		0	0	0	0
	105_UnG_AB640742	0	0	0	0		0	0	0	0		0	0	0	0		154	179	112	176
	107_UnG_AB369767	9	7	5	7		0	0	0	0		1	2	0	1		291	360	198	321
	108_UnG_AB561107	1	0	1	0		0	0	0	0		0	0	0	0		36	55	27	42
	109_UnG_GU322900	5	0	0	1		0	0	0	0		2	0	0	0		527	571	356	576
	112_UnG_HE794043	0	0	0	0		0	0	0	0		2	0	0	0		0	0	0	0
	113_UnG_AB547177	21	15	12	10		5	5	0	3		29	34	15	30		1046	1277	615	1093
	123_Cla_AB812590	0	0	2	0		0	0	0	0		0	0	0	0		0	0	0	0
	125_Cla_AB812617	0	0	0	0		0	0	0	0		3	7	1	1		0	0	0	0
	126_Cla_AB812616	0	0	0	0		0	0	0	0		1	0	0	0		0	0	0	0
	127_Cla_AB812614	0	0	0	0		0	0	0	0		1	4	0	0		35	22	12	26
	128_Cla_AB812615	2	1	4	1		0	0	0	0		0	0	0	0		0	0	0	0
	130_Cla_AB812591	1	0	0	0		0	0	0	0		0	0	0	0		43	64	47	53
	131_Cal_AB812592	2	2	2	3		0	0	0	0		0	0	0	0		92	152	58	115
	132_Cla_AB812594	0	0	0	0		0	0	0	0		0	0	0	0		3	0	0	0
	133_Cla_AB812593	6	4	3	4		1	0	0	4		0	0	0	0		59	60	26	50
	135_Cla_LC014174	1	0	4	0		0	0	0	0		0	0	0	0		0	0	0	0
	136_Cla_JN685290	2	1	0	4		0	0	0	0		0	0	0	0		33	53	17	58
	137_Cla_AB665521	441	438	260	320		4	3	2	4		0	1	0	0		529	630	364	611
	139_Cla_LC176567	86	80	61	69		0	0	0	0		1	1	0	0		91	100	54	83
	140_Cla_HQ857084	0	0	0	0		0	0	0	0		0	0	2	2		0	0	0	0
	144_Cla_AY639193	0	0	0	0		0	0	0	0		1	0	0	0		0	0	0	0
	145_Cla_AY639200	177	172	114	138		0	0	0	0		6	9	7	5		86	98	56	84
	146_Cla_AY541832	0	0	0	0		0	0	0	0		0	0	0	0		13	6	12	15
	147_Cla_AF378486	9	4	2	8		2	2	1	7		0	0	0	0		243	289	179	227
	148_Cla_AY639343	312	291	223	284		3	0	0	1		1	7	2	6		14	24	12	12
	150_Cla_JN937518	300	325	173	278		0	0	0	0		6	9	3	12		272	313	184	257
	153_Scu_AB561124	0	0	0	0		0	0	0	0		0	1	0	0		0	0	0	0
	155_Scu_JF816949	7	4	5	4		0	0	0	0		0	0	0	0		3696	4473	2749	4055
	156_Scu_FR750142	66	68	42	35		0	0	0	0		0	0	0	0		0	0	0	0
	157_UnG_AB665510	6	9	6	11		0	0	0	1		4	9	6	3		1702	2078	1112	1803
	163_Scu_AB665514	0	0	0	0		0	0	1	0		0	0	0	0		0	0	0	0
	165_Gig_FN547559	0	0	0	0		3	1	0	2		0	0	0	0		0	0	0	0
	174_Unc_AY639353	0	0	0	0		1	2	0	1		35	40	20	38		349	332	215	107
	176_Arc_JX848923	1	0	2	0		0	0	1	1		2	3	0	2		0	0	0	0
	180_Arc_AB812597	1	0	0	1		0	0	0	0		0	0	0	0		0	0	0	0
	184_Aca_JF717598	0	0	0	0		0	0	0	0		0	0	0	0		67	69	47	28
	186_Aca_AF378437	0	2	0	0		0	0	0	0		0	0	0	0		0	0	0	0
	187_Aca_FR692354	4	1	2	6		0	0	0	0		0	0	0	0		1	0	0	0
	192_Aca_AB812595	0	0	0	0		5	10	4	0		0	0	0	0		0	0	0	0
	193_Aca_AB935539	0	0	0	0		0	0	1	0		0	0	0	0		0	0	0	0
	196_Amb_KC166276	0	0	0	0		7	5	1	5		0	0	0	0		0	0	0	0
	200_Div_JF439096	0	0	0	0		0	0	0	0		0	0	0	0		12	18	12	13
	205_Div_JX096589	0	0	0	0		0	0	0	0		0	0	0	1		0	0	0	0
	206_Div_AB640737	0	0	0	1		0	0	0	0		2	6	3	1		29	26	15	21
	207_Div_JF439144	0	0	0	2		0	0	0	0		0	4	0	1		0	0	0	0
	209_Div_AB561117	1	2	0	1		0	0	0	0		0	0	0	0		0	0	0	0
	215_Par_KC166251	1	1	0	0		0	0	0	0		0	0	0	0		55	79	28	0
	216_Par_AB610837	0	0	0	0		0	0	0	0		5	7	1	2		75	112	48	83
	219_Par_AB369810	6	6	7	0		2	0	0	0		0	0	0	0		0	0	0	0
	220_Par_NG_027567	33	35	25	22		0	0	0	0		0	0	0	0		171	196	130	31
	224_Par_AB812602	6	9	5	6		0	0	0	0		0	0	0	0		0	0	0	0
	226_Par_LC176568	1	1	1	2		0	0	0	0		0	0	0	0		0	0	0	0
	229_Par_AB547188	0	0	0	0		0	0	0	0		58	87	45	71		0	0	0	0
	230_Rhz_JN937313	94	98	67	96		0	0	0	0		100	123	82	147		62	69	38	71
	231_Rhz_FR750064	1	0	0	0		0	0	0	0		32	9	30	42		0	0	0	0
	232_Rhz_HE775295_S003318578	0	0	0	0		0	3	0	2		0	0	0	0		0	0	0	0
	257_Rhz_JX043341_S003318590	0	0	0	0		0	0	0	0		0	1	0	0		0	0	0	0
	281_Cla_JN937321_S004057337	0	0	0	0		6	9	2	1		0	0	0	0		0	0	0	0
	303_Unc_KF206548_S003698605	0	0	0	0		0	0	0	0		22	14	5	13		0	0	0	0
	307_Unc_HE775279_S003318562	0	0	0	0		0	0	0	0		7	5	5	9		0	0	0	0
	327_Aca_AB369790_S002040113	0	0	0	0		2	0	4	5		0	0	0	0		0	1	0	0
	329_Aca_JF717558_S003056772	0	0	0	0		0	2	1	4		0	0	0	0		0	0	0	0
	341_Pac_FM876832_S003844416	1	4	1	1		0	0	0	0		0	0	0	0		0	0	0	0
	348_Scu_LC191590	0	0	0	0		0	0	0	0		0	0	0	0		615	755	437	656
	349_Par_LC191591	13	1	2	3		0	0	0	0		0	0	0	0		238	279	162	282
	352_Scu_LC191594	0	0	0	0		0	0	0	0		0	0	0	0		0	2	1	37
	353_Par_LC191595	34	37	19	33		0	0	0	0		0	0	0	0		30	21	26	20
	354_Scu_LC191596	0	0	0	0		0	0	0	0		1	0	0	0		389	451	282	377
	355_Scu_LC191597	3	1	1	4		0	0	0	0		0	0	0	0		769	848	572	763
	356_UnG_LC191598	0	0	0	0		0	0	0	0		0	0	0	0		74	106	58	88
	357_Arc_LC191599	0	0	0	0		0	0	0	0		0	0	0	0		45	50	37	53
	358_Scu_LC191600	6	9	4	8		0	0	0	0		0	0	0	0		0	0	0	0
	360_Par_LC191602	0	0	0	2		0	0	0	0		0	0	0	0		0	2	0	157
	361_Aca_LC191603	0	0	0	0		4	5	2	2		0	0	0	0		0	0	0	0
	363_Unc_LC191604	0	0	0	0		0	0	0	0		0	0	0	0		38	131	86	144
	364_Par_LC191605	0	0	0	0		0	0	0	0		0	0	0	1		0	0	0	0
	366_Scu_LC191606	8	3	1	13		0	0	0	0		0	0	0	0		0	0	0	0
	367_Rhz_LC191607	0	0	0	1		0	0	0	3		0	5	0	54		0	1	0	1
	368_Cla_LC191608	0	1	0	1		0	0	0	0		0	0	0	0		0	0	0	0
	370_Par_LC191609	0	0	0	1		0	0	0	0		0	0	0	0		0	3	1	56
	371_Par_LC191610	0	0	0	7		0	0	0	2		0	0	0	0		0	0	0	0
	372_Unc_LC191611	0	0	0	0		1	0	3	4		0	8	3	9		203	181	132	396
	373_Rhz_LC191612	0	0	0	0		0	0	0	0		0	0	0	0		0	2	26	1
	374_Rhz_LC191613	0	0	0	0		0	0	0	0		0	0	0	0		16	90	31	103
	376_UnG_LC191615	0	0	0	0		0	0	0	0		0	0	0	0		51	46	24	30
	377_Rhz_LC191616	0	0	0	0		0	0	0	0		0	0	0	2		0	0	0	0
	378_Unc_LC191617	0	0	0	0		0	0	0	0		0	0	0	9		0	0	0	2
	379_Rhz_LC191618	0	0	0	0		1	0	0	0		0	0	0	0		0	0	0	0
	380_Rhz_LC191619	0	0	0	0		1	1	0	3		0	6	17	1		0	0	0	0
	381_Rhz_LC191620	1	0	0	1		0	0	0	0		1	0	1	0		0	0	0	0
	382_Rhz_LC191621	1	1	3	1		0	0	0	3		0	1	1	3		0	0	0	1
	386_Cla_LC191624	1	3	4	2		0	0	0	0		0	0	0	0		0	0	0	0
	387_Rhz_LC191625	0	0	1	0		0	0	0	0		1	8	3	2		0	0	0	0
	391_Rhz_LC191628	0	0	0	2		0	0	0	0		0	0	0	0		0	0	0	0
	395_Rhz_LC191631	0	0	0	0		17	14	10	26		0	0	0	0		0	0	0	0
	396_Arc_LC191632	0	0	0	0		1	1	0	2		0	0	0	0		0	0	0	0
	402_Unc_LC191636	0	0	0	0		0	0	0	0		0	5	1	4		0	0	0	0
	403_Unc_LC191637	0	0	0	0		0	0	0	0		17	25	13	15		0	0	0	0
	404_Unc_LC191638	0	0	0	0		0	0	0	0		22	37	8	23		0	0	0	0
	405_Unc_LC191639	0	0	0	0		0	0	0	0		2	0	0	1		0	0	0	0
	419_Cla_HQ856931_S003857707	0	0	0	0		0	1	0	1		0	0	0	0		31	32	28	48
	421_Cla_LC191650	0	0	0	0		0	0	0	0		7	4	3	3		0	0	0	0
	422_Par_LC191651	0	0	0	0		3	0	2	1		50	64	37	45		0	0	0	0
	425_Cla_LC191654	8	7	7	11		2	0	0	2		0	0	0	0		0	0	0	0
	426_Aca_LC191655	0	0	0	0		0	0	0	0		0	0	0	0		59	60	51	163
	427_Aca_LC191656	0	0	0	0		21	8	7	20		0	0	0	0		83	63	46	71
	429_Cla_LC191658	4	6	0	1		0	2	0	0		0	0	0	1		73	96	42	57
	431_Rhz_LC191660	4	8	4	3		0	0	0	0		0	0	0	0		0	0	0	7
	Subtotal read no.	3553	3527	2324	2978		590	699	459	781		917	1152	611	1154		22479	26594	15021	23713
	% in total read no.	28.6949	28.4849	18.7692	24.051		23.3294	27.6394	18.1495	30.8818		23.9176	30.0469	15.9364	30.0991		25.6005	30.2869	17.1068	27.0058

## Sheet: Table S9
	Table S9. Similaritya of AM fungal OTU composition between the PCR products obtained with different forward primers.
		FLd3-2	FLd3-3	FLd3-4
	FLd3-1	0.93	0.914217	0.920205
	FLd3-2	-	0.938531	0.919052
	FLd3-3	-	-	0.911768
	aAverage values of Bray-Curtis similarity indices in the four test samples, Soy1, Soy2, Maize1, and Maize2 are indicated.

## Sheet: Table S10
	Table S10 Number of read assigned to AM fungal OTU in R-10 inoculuma and the soybean roots in the three trials.
			R-10 inoculum									Trial 1_Bare Fallow																									Trial 2_Bare Fallow
			Control				Inoculation					Control												Inoculation													Control							Inoculation
												P0				P50				P100				P0				P50				P100					P0				P100			P0			P100
	R-10-type-OTU		15YMG1	15YMG2	15YMG3	15YMG4	15YMG5	15YMG6	15YMG7	15YMG8		15MYJ25	15MYJ26	15MYJ27	15MYJ28	15MYJ29	15MYJ30	15MYJ31	15MYJ32	15MYJ33	15MYJ34	15MYJ35	15MYJ36	15MYJ37	15MYJ38	15MYJ39	15MYJ40	15MYJ41	15MYJ42	15MYJ43	15MYJ44	15MYJ45	15MYJ46	15MYJ47	15MYJ48		15MYJn1	15MYJn2	15MYJn3	15MYJn4	15MYJn6	15MYJn7	15MYJn8	15MYJn17	15MYJn19	15MYJn20	15MYJn21	15MYJn22	15MYJn23
		006_Rhz_FM865608	0.211546	0	30.296	0	3167.38	3509.62	3027.24	3253.89		108.686	316.667	0.4071	89.4209	41.7261	12.1206	38.1126	0	357.89	43.0917	60.896	714.775	2424.77	2336.32	2432.87	2314.49	1894.22	1540.92	2104.35	2501.44	2285.38	1375.67	2344.58	2221.22		83.8719	155.85	537.09	10.5218	112.315	186.674	127.094	1809.33	2576.24	2208.5	2421.28	2578.54	2385.54
		230_Rhz_JN937313	0	5.66618	0	0	1813.29	1948.36	1945.53	1809.7		260.102	102.688	0.4071	21.6341	18.4862	14.6457	1.61039	40.669	160.353	21.2038	29.9043	426.808	1637.24	1723.25	1482.28	1314.49	1216.63	979.488	1611.17	1689.38	1339.42	858.826	1555.16	1303.03		80.0907	263.664	0	242.001	106.897	0	443.534	1418.93	1606.41	1610.46	1752.9	1812.4	1835.55
		380_Rhz_LC191619	0	0	0	0	973.135	1227.77	1031.78	1140.85		1.85787	4.30108	0	7.9325	0	0	2.14719	0	27.8875	0	0	18.855	54.0148	46.389	40.2793	45.9364	27.881	28.3909	41.1344	53.7138	37.8947	13.2408	48.0281	27.1464		0	1.06746	0	0	0	0	0	84.3688	107.871	81.0361	99.0991	115.755	109.869
		367_Rhz_LC191607	0	0	2.33046	0	1017.02	1064.07	1005.19	927.898		0	1.6129	0	0	0	0	0	0	2.32396	0	0	1.71409	6.80859	7.90722	6.26566	10.6007	5.06928	11.3564	7.79389	8.66351	7.95322	7.30527	4.73517	2.12913		0	0	0	0.389696	0	3.62976	0	11.5048	10.6539	12.0316	13.299	14.3202	14.1766
		231_Rhz_FR750064	0	0	0	0	323.684	393.91	369.326	353.366		463.539	175.806	0.8142	26.6821	0.528178	0.505025	23.0823	20.3345	378.805	15.7319	17.3989	471.375	1517.86	1406.43	1366.81	1678.45	1135.52	939.03	1253.95	1354.4	1350.18	710.894	1214.23	1175.81		1.03121	24.5517	0.506688	0.779393	17.2414	4.1483	0	1007.06	1209.88	1020.21	1187.47	1254.81	1142.51
		379_Rhz_LC191618	0	0	3.49569	0	182.221	317.418	231.842	355.51		22.2945	96.7742	0	8.65364	3.69725	0.505025	6.44157	0.508363	217.29	2.73598	0.543715	226.26	834.279	757.512	730.397	738.516	669.99	544.396	872.483	777.406	753.216	465.254	858.418	571.672		0	2.13493	0	15.5879	29.064	7.25953	0.518753	597.868	907.578	884.32	836.122	1029.86	805.168
		001_Rhz_AB369921	11.0004	0	0	0	224.615	264.799	258.755	254.037		235.95	230.108	0	22.3552	5.28178	3.53517	33.2814	48.8028	282.361	45.1436	10.3306	437.093	1116.15	977.86	1002.51	1346.29	864.312	861.665	904.525	1079.47	838.83	687.608	971.386	972.481		0	174.53	1.52006	838.627	171.921	245.268	2220.78	805.722	1106.34	885.028	1070.36	1216.62	1216.93
		019_Rhz_AB640747	0	0	0	0	0	84.5311	137.808	719.951		0	0	0	0.721137	434.163	0	1.07359	0	5.8099	0	0	0	3.17734	0	0	56.5371	62.5211	0	239.013	1.7327	124.444	0	0	144.781		0	18.1469	0	0	0	220.897	300.358	35.2815	366.227	69.7123	0	0	166.898
		374_Rhz_LC191613	0	0	0	0	278.166	38.0024	365.759	16.0783		0	0	0	34.6146	0	0	1.61039	0	67.3948	0	0	11.9986	64.9085	467.053	173.648	526.502	624.366	271.843	195.713	408.34	540.819	964.295	219.171	381.115		0	0	5.06688	12.0806	0	0	0	355.499	240.711	307.867	481.338	385.155	425.299
		373_Rhz_LC191612	0	0	0	0	243.804	31.9123	274.319	2.50107		2.78681	0	0	7.9325	0	0	0	8.64216	16.2677	0	7.61201	56.565	22.6953	273.59	170.963	240.283	407.232	101.498	87.4648	225.829	273.216	498.585	111.615	198.542		0	0	0	485.172	0	0	0	156.849	143.162	113.946	242.385	213.61	279.344
		375_Rhz_LC191614	0	0	0	0	156.636	0.974421	235.084	0		0	0	0	0	0	0	0	0	0	0	0	0	0	0.527148	0.895095	0	0	0	0.432994	0	0.467836	0	0	0		0	0	0	0	0	0	0	1.15048	0	0	0	0	1.28878
		388_Rhz_LC191626	0	0	0	0	59.5008	75.2741	45.0713	65.0279		9.28936	11.828	0	7.21137	0	0	0	1.01673	18.5917	1.36799	0	30.8536	62.639	55.3506	44.7547	98.9399	71.8148	40.4571	39.8355	54.2913	56.6082	38.3527	45.9988	45.7763		0	2.13493	0	0	4.4335	9.85222	0	46.0193	89.5592	50.6033	72.9301	85.0264	80.8712
		007_Rhz_AB369745	0	0	0	0	92.375	14.8599	102.464	2.14378		11.1472	5.37634	0	18.7495	0	0	6.44157	0	19.7537	0	0	34.2818	27.6883	247.232	113.677	219.081	369.213	127.759	61.9182	231.604	232.515	527.806	132.585	199.074		0	0	124.645	709.637	0	0	0	127.704	128.845	126.331	205.92	115.457	165.931
		008_Rhz_AB640745	0	0	0	0	48.3444	0.730816	77.1725	0		0	0	0	0	0	0	0	0	0	0	0	5.14227	51.7453	310.49	274.794	279.152	693.647	196.607	134.661	314.774	578.713	632.819	240.817	271.997		0	0	234.09	125.482	0	0	0	120.801	140.831	152.872	145.86	89.2031	186.229
		377_Rhz_LC191616	0	0	0	0	21.7178	34.592	21.725	30.7275		0	0.537634	0	0	0	0	0	0	0	0	0	0	2.26953	1.58144	1.79019	3.53357	0	0.709774	1.29898	1.15513	2.80702	0	0	2.12913		0	0	0	0	0	0	0	3.06796	3.99521	3.5387	5.14801	7.45846	3.86635
		382_Rhz_LC191621	0	0	0.466092	0	11.6027	7.79537	7.13359	7.86051		1.85787	0.537634	0	0	0	0	0	0	0	0	0.543715	0	0	0	1.79019	0	10.1386	0.709774	0.865988	0.577567	0	1.36974	0	0		0	0	0	0	0	0	0.518753	0.766989	0	0	0	0	0
		392_Rhz_LC191629	0	0	0	0	0	3.89769	7.45785	17.8648		13.0051	4.30108	0	0.721137	0	0	11.8095	0	0	0.683995	0	3.42818	5.90078	0.527148	14.3215	24.735	23.6566	19.1639	19.0517	5.19811	14.9708	25.1119	2.02936	13.8394		0	0	0	1.16909	0	0	0	5.36892	0.332934	0	0	0	0.644392
		387_Rhz_LC191625	0	0.404727	0	0	6.99134	9.74421	7.13359	2.85837		0.928936	0	0	0	0	0	0	0	0	0	0	0	0	1.0543	2.68528	10.6007	16.8976	2.12932	0.432994	1.7327	0	1.82632	2.02936	0.532283		0	0	0	0	0	0	0	0	0	0	0	0	0
		391_Rhz_LC191628	0	0	0	0	0.297504	2.67966	3.89105	17.5075		2.78681	6.98925	0	0	0	0	0.536797	0.508363	0	0	0	15.4268	10.4398	5.79863	17.0068	3.53357	23.6566	30.5203	32.9076	10.3962	19.1813	38.3527	8.79388	12.7748		0	0.533732	0	1.94848	0	0	55.5066	2.68446	0.665868	1.76935	0	2.08837	0.322196
		390_Rhz_LC191627	0	0	0	0	2.97504	0	7.13359	0		0	0	0	0	0	0	0	0	0	0	0	0	2.26953	6.85293	2.68528	7.06714	23.6566	3.54887	6.92791	6.35324	20.5848	10.9579	6.08807	6.91968		0	0	0	0	0	0	0	4.21844	0	0.35387	1.716	0	0
		381_Rhz_LC191620	0	0	0	0	2.38003	1.46163	1.62127	1.42918		0	0	0	0	0	0	0	0	0	0	0	1.71409	0	0	1.79019	0	1.68976	0.709774	0.432994	0	0	0.456579	0	0.532283		0	0	0	0	0	0	0	0	0	0	0	0	0
		R-10-type total read	11.2119	6.07091	36.5882	0	8626.13	9032.4	9163.42	8979.21		1134.23	957.527	1.6284	246.629	503.882	31.3115	126.147	120.482	1554.73	129.959	127.229	2456.29	7844.85	8625.72	7882.21	8918.73	8142.11	5700.9	7616.37	8726.46	8477.19	6858.73	7765.68	7551.5		164.994	642.613	902.919	2443.4	441.872	677.729	3148.31	6594.19	8639.3	7528.57	8535.82	8920.31	8820.44
	Other AMF OTU
		002_Rhz_HQ895800	0	0	0	0	0	0	0	0		0	0	0	0	0	0	0	0	0	0	0	0	0	0	0	0	0	0	0	0	0	0	0	0		0	0	0	0	0	0	0	0	0	0	0	0	0
		003_Rhz_AB640749	0	0	0	0	0	0	0	0		0	0	0	0	0	0	0	0	0	0	0	0	0	0	0	0	0	0	0	0	0	0	0	0		0	0	0	0	0	0	0	0	0	0	0	0	0
		004_Rhz_AY541856	0	0	0	0	0	0	0	0		0	0	0	0	0	0	0	0	0	0	0	0	0	0	0.895095	0	0	0	0	0	0	0	0.676453	0		0	0	0	0	0	0	0	0	0	0	0	0	0
		005_Rhz_LC191588	0	0	0	0	0	0	0	0		0	0	0	0	0	0	0	0	0	0	0	0	0	0	0	0	0	0	0	0	0	0	0	0		0	0	0	0	0	0	0	0	0	0	0	0	0
		009_Rhz_FM992381	0	0	0	0	0	0	0	0		0	0	0	0	0	0	0	0	0	0	0	0	0	0	0	0	0	0	0	0	0	0	0	0		0	0	0	0	0	0	0	0	0	0	0	0	0
		010_Rhz_AY541855	0	0	0	0	0	0	0	0		0	0	0	0	0	0	0	0	0	0	0	0	0	0	0	0	0	0	0	0	0	0	0	0		0	0	0	0	0	0	0	0	0	0	0	0	0
		011_Rhz_AB643805	0	0	0	0	0	0	0	0		0	0	0	0	0	0	0	0	0	0	0	0	0	0	0	0	0	0	0	0	0	0	0	0		0	0	0	0	0	0	0	0	0	0	0	0	0
		012_Rhz_FM865604	0	0	0	0	0	0	0	0		0	0	0	37.4991	0	0	0	0	0	0	0	0	0	0	0	0	0	4.96842	0	1.15513	0	0	0	0		0	0	0	0	0	0	0	0	0	0	0	0	0.322196
		013_Rhz_FR750132	0	0	0	0	0	0	0	0		0	0	0	23.7975	0	0	0	0	0	0	9.78686	0	0	0	0	0	1.68976	9.93683	0	0	0	0	0	0		0	0	0	58.4545	0	0	0	0	0	0	0	0	0
		014_Rhz_FM865598	0	0	0	0	0	0	0	0		0	0	0	12.9805	0	0	0	0	0	0	0	0	0	0	0	0	1.68976	0	0	0	0	0	0	0		0	0	0	0	0	0	0	0	0.332934	0	0	0	0
		015_Rhz_AJ510243	0	0	0	0	0	0	0	0		0	0	0	0	0	0	0	0	0	0	0	0	0	0	0	0	0	4.25864	0	0	0	0	0	0		0	0	0	0	0	0	47.7253	0.383494	0	19.8167	0	0	0
		016_Rhz_LC176571	0	0	0	0	5.65257	1.70524	2.91829	3.21566		0	0	0	0	0	0	0	0	0	0	0	0	0	1.0543	0	0	8.4488	0.709774	0.432994	1.15513	0	0.913159	0	0		0	0	0	0	0	0	0	0	0	0	0	0	0
		017_Rhz_JX683735	0	0	0	0	0	0	0	0		142.127	646.237	276.421	601.428	204.405	228.776	448.763	130.141	141.762	194.938	194.106	287.967	18.6101	6.32578	151.271	3.53357	28.7259	70.9774	69.2791	27.1457	47.2515	113.688	86.5859	43.6472		75.2784	98.2067	154.033	288.375	556.65	0.518538	270.27	4.98543	0	49.5417	0	0.298338	13.8544
		018_Rhz_JN937265	0	0	0	0	0	0	0	0.357296		1351.6	4661.29	2482.49	4065.77	667.617	1881.22	3775.3	1686.75	965.605	1601.23	1578.95	2173.47	223.322	168.687	974.758	151.943	343.866	904.252	682.832	191.175	329.357	1492.56	377.461	500.878		894.748	923.89	1427.85	2795.68	1660.59	301.789	1021.42	140.359	51.6047	85.9903	1.287	75.1812	0
		020_Rhz_LC176572	0	0	0	0	0	0	0	1.07189		3.71575	1.6129	0	1.44227	0.528178	0	0.536797	1.01673	2.32396	0.683995	0	0	0	0	0.895095	0	0	0.709774	0	0	0.467836	1.36974	0	0		0	0.533732	0	0	0	0	0	0	0	0	0	0	0
		021_Rhz_AY842572	0	0	0	0	0	0	0	0		0	0	0	0	0	0	0	0	0	0	0	0	0	0	0	0	0	0	0	0	0	0	0	0		185.962	21.3493	0	0	0	0	0	1.53398	0	0	0	4.17674	0.322196
		022_Rhz_AB812582	0	0	0	0	0	0	0	0		0	0	0	0	0	0	0	0	0	0	0	0	0	0	0	0	0	0	0	0	0	0	0	0		0	0	0	0	0	0	0	0	0	0	0	0	0
		023_Rhz_AB370888	0	0	0	0	0	0	0	0		0	0	0	0	0	0	0	0	0	0	0	0	0	3.69004	0	0	0	65.2992	0	0	0	0	0	0		0	83.7959	589.785	25.3303	123.645	297.641	517.715	31.063	10.3209	0	0	0.298338	59.2841
		024_Rhz_LC014178	0.423092	0	0	0	5.80133	5.35932	3.24254	5.00214		3.71575	0	0	0	0	0	4.83118	0	0	0	0	0	0	0	0.895095	0	16.0527	2.83909	0.432994	0	0	0.456579	0.676453	0.532283		0	0	0	0.389696	0	0	0	0.766989	0	0	0	0.298338	0
		025_Fun_LC014181	0	0	0	0	0	0.487211	0.324254	0.357296		0	0	0	0.721137	0	0	0	0	0	0.683995	0	0	9.07812	2.10859	0.895095	7.06714	0	4.96842	0.865988	1.15513	0.467836	2.2829	0	1.06457		0	0	0	0	0.492611	0.518538	0	0.383494	0	0	0	0.596677	0
		026_Fun_AB812585	0	0	0	0	0	0	0	0		0	1.07527	6.5136	4.32682	0.528178	0.505025	0	1.01673	0	0.683995	0.543715	0	0	0	0	0	0	0	0	0	0	0.456579	0	0		0.687474	0.533732	0	0	0.492611	0	0	0	0	0	0	0	0
		027_Fun_LC014182	0	0	0	0	0	0	0	0		0	0	0	0	0	0	0	0	0	0	0	0	0	0	0	0	0	0	0	0	0	0	0	0		0	0	0	0	0	0	0	0	0	0	0	0	0
		028_Fun_LC014183	0.423092	0.404727	0.466092	0.892746	0	0	0	0		0	0	0	0	0	0	0	0	0	0	0	0	0	0	0	0	0.84488	0	0	0	0	0	0	0		0	0	0	0	0	0	0	0	0	0	0	0	0
		029_Fun_AB812588	0	0	0	0	0	0	0	0		0	0	0	0	0	0	0	0	0	0	0	0	0	0	0	0	0	0	0	0	0	0	0	0		0	0	0	0	0	0	0	0	0	0	0	0	0
		030_Fun_AB812586	0	0	0	0	0	0	0	0		0	0	0	0	0	0	0	0	0	0	0	0	0	0	0	0	0	0	0	0	0	0	0	0		0	0	0	0	0	0	0	0	0	0	0	0	0
		031_Fun_HF970242	0	0	0	0	0	0	0	0		0	0	0	0	0	0	0	0	0	0	0	0	0	0	0	0	0	0.709774	0	0	0	0.456579	0	0		0	0	0	0	0	0	0	0	0	0	0	0	0
		032_Fun_AY639162	0	0	0	0	0	0	0	0		0	0	0	0	0	0	0	0	0	0.683995	0	0	0	0	0	0	0	0	0	0	0	0	0	0		0	0	0	0	0	0	0	0	0	0	0	0	0
		033_Fun_AJ510239	92.8688	97.944	104.871	84.4537	3.27254	0	1.62127	7.86051		4.64468	0	0	0	0	0	0	0	23.2396	0	0	0	1.36172	0	0.895095	0	0.84488	0	0	0	0	0	0	0		0	0	0	0	0	0	152.513	0	0	0	0	0	0
		034_Fun_FN547491	44.4247	79.3265	39.6178	64.2777	3.12379	36.0536	2.59403	13.22		326.057	143.011	1471.26	1052.14	199.123	984.294	560.953	756.952	369.51	1147.06	1014.03	325.677	413.962	54.2963	29.5381	144.876	74.3494	486.905	84.8669	77.9716	73.9181	281.253	68.9982	285.304		1579.47	1211.04	545.703	407.233	1102.46	244.231	92.8568	64.0436	112.865	146.856	135.993	87.4131	14.4988
		035_Rhz_JF717472	0	0	0	0	0	0	0	0		0.928936	0	0	0	0	0	0	0	0	0	0	0	0	0.527148	0	0	0	0	0	0	0	0	0	0		0	0	0	0	0	0	0	0	0	0	0	0	0
		036_Rhz_LC176555	0	0	0	0	0	0	0	0		0	0	0	0	0	0	0	0	0	0	0	0	0	0	0	0	0	0	0	0	0	0	0	0		0	0	0	0	0	0	0	0	0	0	0	0	0
		037_Rhz_AB812611	0	0	0	0	0	0	0	0		0	0	0	0	0	0	0	0	0	0	0	0	0	0	0	0	0	0	2.16497	0	0	0	0	0		0	36.2938	0	0	0	0	0	0	0	20.8783	0	0	0
		038_Rhz_AB812612	0	0	0	0	0	0	0	0		17.6498	0	0	0	0	0	13.4199	0	0	0	0	18.855	0.907812	0	0	7.06714	0	2.12932	29.4436	0	3.74269	0	0	0		31.2801	139.304	242.197	0.779393	66.0099	800.622	0.518753	68.262	18.6443	25.8325	9.43801	13.7236	16.432
		039_Rhz_AB812610	0	0	0	0	0	0	0	0		0	0	0	0	0	0	0	0	0	0	0	0	0	0	0	0	0	0	0	0	0	0	0	0		0	0	0	0	0	0	0	0	0	0	0	0	0
		040_Rhz_AB640750	0	0	0	0	0	0	0	0		0	0	0	0	0	0	0	0	0	0	0	0	0	0	0	0	0	0	0	0	0	0	0	0		0	0	0	0	0	0	0	0	0	0	0	0	0
		041_Rhz_LC176573	0	0	0	0	0	0	0	0		0	0	0	0	0	0	0	0	0	0	0	0	0	0	0	0	0	0	0	0	0	0	0	0		0	0	0	0	0	0	0	0	0	0	0	0	0
		042_Rhz_LC176574	0	0	0	0	0	0	0	0		0	0	0	0	0	0	0	0	0	0	0	0	0	0	0	0	0	0	0	0	0	0	0	0		0	0	0	0	0	0	0	0	0	0	0	0	0
		043_Rhz_LC176575	0	0	0	0	0	0	0	0		0	0	0	0	0	0	0	0	0	0	0	0	0	0	0	0	0	0	0	0	0	0	0	0		0	0	0	0	0	0	0	0	0	0	0	0	0
		044_Rhz_LC176576	0	0	0	0	0	0	0	0		0	0	0	0	0	0	0	0	0	0	0	0	0	0	0	0	0	0	0	0	0	0	0	0		0	0	0	0	0	0	0	0	0	0	0	0	0
		045_Rhz_LC176577	0	0	0	0	0	0	0	0		0	0	0	0	0	0	0	0	0	0	0	0	0	0	0	0	0	0	0	0	0	0	0	0		0	0	0	0	0	0	0	0	0	0	0	0	0
		046_Rhz_LC176560	0	0	0	0	0	0	0	0		0	0	0	0	0	0	0	0	0	0	0	0	0	0	0	0	0	0	0	0	0	0	0	0		0	0	0	0	0	0	0	0	0	0	0	0	0
		047_Rhz_AB710219	0	0	0	0	0	0	0	0		0	0	0	0	0	0	0	0	0	0	0	0	0	0	0	0	0	0	0	0	0	0	0	0		0	0	0	0	0	0	0	0	0	0	0	0	0
		048_Rhz_HE775282	0	0	0	0	0	0	0	0		0	0	0	0	0	0	0	0	0	0	0	0	0	0	0	0	0	0	0	0	0	0	0	0		0	0	0	0	0	0	0	0	0	0	0	0	0
		049_Rhz_AB561092	0	0	0	0	0	0	0	0		0	0	0	0	0	0	0	0	0	0	0	0	0	0	0	0	0	0	0	0	0	0	0	0		0	0	0	0	0	0	0	0	0	0	0	0	0
		050_Rhz_AB640741	0	0	0	0	0	0	0	0		0	0	0	0	0	0	0	0	0	0	0	0	0	0	0	0	0	0	0	0	0	0	0	0		0	0	0	0	0	0	0	0	0	0	0	0	0
		051_Rhz_LC176578	0	0	0	0	0	0	0	0		0	0	0	0	0	0	0	0	0	0	0	0	0	0	0	0	0	0	0	0	0	0	0	0		0	0	0	0	0	0	0	0	0	0	0	0	0
		052_Rhz_LC176579	0	0	0	0	0	0	0	0		0	0	0	0	0	0	0	0	0	0	0	0	0	0	0	0	0	0	0	0	0	0	0	0		0	0	0	0	0	0	0	0	0	0	0	0	0
		053_Rhz_AB369736	0	0	0	0	0	0	0	0		0	0	0	0	0	0	0	0	0	0	0	0	0	0	0	0	0	0	0	0	0	0	0	0		0	0	0	0	0	0	0	0	0	0	0	0	0
		054_Rhz_LC176580	0	0	0	0	0	0	0	0		0	0	0	0	0	0	0	0	0	0	0	0	0	0	0	0	0	0	0	0	0	0	0	0		0	0	0	0	0	0	0	0	0	0	0	0	0
		055_Rhz_JF717521	0	0	0	0	0	0	0	0		0	0	0	0	0	0	0	0	0	0	0	0	0	0	0	0	0	0	0	0	0	0	0	0		0	0	0	0	0	0	0	0	0	0	0	0	0
		056_Rhz_AB369738	0	0	0	0	0	0	0	0		0	0	0	0	0	0	0	0	0	0	0	0	0	0	0	0	0	0	0	0	0	0	0	0		0	0	0	0	0	0	0	0	0	0	0	0	0
		057_Rhz_LC176581	0	0	0	0	0	0	0	0		0	0	0	0	0	0	0	0	0	0	0	0	0	0	0	0	0	0	0	0	0	0	0	0		0	0	0	0	0	0	0	1.15048	0	0	0	0	0
		058_Rhz_LC176582	0	0	0	0	0	0	0	0		0	0	0	0	0	0	0	0	0	0	0	0	0	0	0	0	0	0	0	0	0	0	0	0		0	0	0	0	0	0	0	0	0	0	0	0	0
		059_Rhz_AB369739	0	0	0	0	0	0	0	0		0	0	0	0	0	0	0	0	0	0	0	0	0	0	0	0	0	0	0	0	0	0	0	0		0	0	0	0	0	0	0	1.53398	0	0	0	0	0
		060_UnG_LC176583	0	0	0	0	0	0	0	0		0	0	0	0	0	0	0	0	0	0	0	0	0	0	0	0	2.53464	0	0	0	0	0	0	0		0	0	0	0	0	0	0	0	0	0	0	0	0
		061_UnG_AB812587	0	0	0	0	0	0	0	0		0	0	0	0	0	0	0	0	0	0	0	0	0	0	0	0	0	0	0	0	0	0	0	0		0	0	0	0	0	0	0	0	0	0	0	0	0
		062_UnG_LC176566	0	0	0	0	0	0	0	0		0	0	0	0	13.7326	0	0	0	3.48594	0	0	0	0	0	0	0	0	0.709774	0	0	0	0	0	0		0	41.6311	0	0	0	0	0	8.82037	13.6503	0	0	0	0
		063_UnG_AB812580	0	0	0	0	0	0	0	0		0	0	0	0	0	0	0	0	0	0	0	0	0	0	0	0	0	0	0	0	0	0	0	0		0	0	0	0	0	0	0	0	0	0	0	0	0
		064_UnG_AB561101	0	0	0	0	0	0	0	0		12.0762	0	0	0	0	0	0	0	0	0	0	0	0	0	0.895095	0	0	0	0	0	0.467836	0	0	0		0	36.8275	0	0	0	0	0	8.43688	0	0	0	1.79003	0
		065_UnG_AB750741	0	0	0	0	0	0	0	0		0	0	0	0	0	0	0	0	0	0	0	0	0	0	0	0	0	0	0	0	0	0	0	0		0	0	0	0	0	0	0	0	0	0	0	0	0
		066_UnG_AB561102	0	0	0	0	0	0	0	0		0	0	0	0	0	0	0	0	0	0	0	0	0	0	0	0	0	0	0	0	0	0	0	0		0	0	0	0	0	0	0	0	0	0	0	0	0
		067_UnG_AB710222	0	0	0	0	0	0	0	0		0	0	0	0	0	0	0	0	0	0	0	0	0	0	0	0	0	0	0	0	0	0	0	0		0	0	0	0	0	0	0	0	0	0	0	0	0
		068_UnG_AB369764	0	0	0	0	0	0	0	0		0	0	0	0	0	0	0	0	0	0	0	0	0	0	0	0	0	0	0	0	0	0	0	0		0	0	0	0	0	0	0	0	0	0	0	0	0
		069_UnG_AB369759	0	0	0	0	0	0	0	0		0	0	0	0	0	0	0	0	0	0	0	0	0	0	0	0	1.68976	0	0	0	0	0	0	0		0	0	0	0	0	0	0	0	0	10.97	0	0.298338	0
		070_UnG_HE794042	0	0	0	0	0	0	0	0		0	0	0	0	0	0	0	0	0	0	0	0	0	0	0	0	0	0	0	0	0	0	0	0		0	0	0	0	0	0	0	0	0	0	0	0	0
		072_UnG_AB643635	0	0	0	0	0	0	0	0		143.056	4.30108	0	0	0	8.58542	0.536797	0	0	0	10.3306	3.42818	0	0	24.1676	3.53357	31.2606	2.12932	5.62892	0	0	0	6.76453	0.532283		0	0	0	0	0	0	0	0	0	0	0	0	0
		073_UnG_AB369762	0	0	0	0	0	0	0	0		30.6549	0	5.6994	0	0	0	0	0	0	0	0	0	0	0	0	0	0.84488	0	0	8.66351	0	0	0	0		0	0	0	0.779393	0	0	53.9503	4.98543	0	0.707739	0	0.298338	0.322196
		074_Rhz_AB640734	0	0	0	0	0	0	0	0		0	0	0	0	0	0	0	0	0	0	0	0	0	0	0	0	0	0	0	0	0	0	0	0		0	0	0	0	0	0	0	0	0	0	0	0	0
		075_Rhz_KJ564136	0	0	0	0	0	0	0	0		0	0	0	0	0	0	0	0	0	0	0	0	0	0	0	0	0	0	0	0	0	0	0	0		0	0	0	0	0	0	0	0	0	0	0	0	0
		076_Glo_LC176584	0	0	0	0	0	0	0	0		0	0	0	0	0	0	0	0	0	0	0	0	0	0	0	0	0	0	0	0	0	0	0	0		0	0	0	0	0	0	0	0	0	0	0	0	0
		077_Glo_LC176585	0	0	0	0	0	0	0	0		0	0	0	0	0	0	0	0	0	0	0	0	0	0	0	0	0	0	0	0	0	0	0	0		0	0	0	0	0	0	0	0	0	0	0	0	0
		078_Glo_LC176586	0	0	0	0	0	0	0	0		0	0	0	0	0	0	0	0	0	0	0	0	0	0	0	0	0	0	0	0	0	0	0	0		0	0	0	0	0	0	0	0	0	0	0	0	0
		079_Glo_LC176587	0	0	0	0	0	0	0	0		0	0	0	0	0	0	0	0	0	0	0	0	0	0	0	0	0	0	0	0	0	0	0	0		0	0	0	0	0	0	0	0	0	0	0	0	0
		080_Glo_AB750744	0	0	0	0	0	0	0	0		0	0	0	0	0	0	0	0	0	0	0	0	0	0	0	0	0	0	0	0	0	0	0	0		0	0	0	0	0	0	0	0	0	0	0	0	0
		081_Glo_AB710220	0	0	0	0	0	0	0	0		0	0	0	0	0	0	0	0	0	0	0	0	0	0	0	0	0	0	0	0	0	0	0	0		0	0	0	0	0	0	0	0	0	0	0	0	0
		082_Glo_AB710221	0	0	0	0	0	0	0	0		0	0	0	0	0	0	0	0	0	0	0	0	0	0	0	0	0	0	0	0	0	0	0	0		0	0	0	0	0	0	0	0	0	0	0	0	0
		083_Glo_HE775339	0	0	0	0	0	0	0	0		0	0	0	0	0	0	0	0	0	0	0	0	0	0	0	0	0	0	0	0	0	0	0	0		0	0	0	0	0	0	0	0	0	0	0	0	0
		084_Glo_JX096584	0	0	0	0	0	0	0	0		0	0	0	0	0	0	0	0	0	0	0	0	0	0	0	0	0	0	0	0	0	0	0	0		0	0	0	0	0	0	0	0.383494	0	2.83096	0	0	0
		085_Glo_AB840271	0	0	0	0	0	0	0	0		0	0	0	0	0	0	0	0	0	0	0	0	0	0	0	0	0	0	0	0	0	0	0	0		0	0	0	0	0	0	0	0	0	0	0	0	0
		086_Glo_AB665502	0	0	0	0	0	0	0	0		0	0	0	0	0	0	0	0	0	0	0	0	0	0	0	0	0	0	0	0	0	0	0	0		0	0	0	0	0	0	0	0	0	0	0	0	0
		087_Rhz_LC014177	1.90392	2.42836	0.233046	0.178549	0	0	0	0		0	0	0.4071	0	0	0	0	1.01673	0	0	0	0	0	0	0	0	1.68976	0	0	0	0	0.456579	0	0		0	0	0	0	0	0	0	0	0	0	0	0	0
		088_Rhz_AY639221	9778.72	9596.89	9746.45	9796.45	1323.6	913.764	817.121	984.35		2555.5	87.0968	70.0212	109.613	190.144	98.9849	60.6581	72.6958	304.439	144.323	52.7403	109.702	24.5109	32.156	190.655	77.7385	798.412	225.708	128.599	105.117	30.8772	69.8566	98.7621	83.0361		39.5298	103.01	344.548	36.6315	140.394	295.048	219.432	169.888	39.6191	8.84674	24.024	4.47507	0
		089_Rhz_LC014186	0	0	0.233046	0	0	0	0	0		0	0	0	0	0	0	0	0	0	0	0	0	0	0	0	0	0	0	0	0	0	0	0	0		0	0	0	0	0	0	0	0	0	0	0	0	0
		092_Fun_LC176556	0	0	0	0	0	0	0	0		0	0	0	0	0	0	0	0	0	0	0	0	0	0	0	0	0	0	0	0	0	0	0	0		0	0	0	0	0	0	0	0	0	0	0	0	0
		093_Fun_AB812583	0	0	0	0	0	0	0	0		0	0	0	0	0	0	0	0	0	0	0	0	0	0	0	0	0	0	0	0	0	0	0	0		0	0	0	0	0	0	0	0	0	0	0	0	0
		094_Fun_LC176557	0	0	0	0	0	0	0	0		0	0	0	0	0	0	0	0	0	0	0	0	0	0	0	0	0	0	0	0	0	0	0	0		0	0	0	0	0	0	0	0	0	0	0	0	0
		095_Fun_LC014180	0	0	0	0	0	0	0	0		0	0	0	0	0	0	0	0	0	0	0	0	0	0	0	0	0	0	0	0	0	0	0	0		0	0	0	0	0	0	0	0	0	0	0	0	0
		096_Fun_AB665501	0	0	0	0	0	1.21803	0	0.357296		1.85787	18.2796	209.656	132.689	89.2621	187.869	71.9309	199.278	36.0214	148.427	86.9943	11.9986	28.1422	0.527148	0.895095	0	8.4488	68.848	22.5157	25.9905	7.48538	29.6777	8.11743	15.4362		175.306	233.241	0	27.6684	103.448	0	0	4.60193	0	8.139	5.14801	11.0385	0
		097_UnG_LC176558	0	0	0	0	0	0	0	0		0	0	0	0	0	0	0	0	0	0	0	0	0	0	0	0	0	0	0	0	0	0	0	0		0	0	0	0	0	0	0	0	0	0	0	0	0
		098_UnG_LC014190	0	0	0	0	0	0	0	0		0	0	0	0	0	0	0	0	0	0	0	0	0	0	0	0	0	0	0	0	0	0	0	0		0	0	0	0	0	0	0	0	0	0	0	0	0
		099_Fun_AB935526	0	0	0	0	0	0	0	0		0	0	0	0	0	0	0	0	0	0	0	0	0	0	0	0	0	0	0	0	0	0	0	0		0	0	0	0	0	0	0	0	0	0	0	0	0
		100_Fun_AB750745	0	0	0	0	0	0	0	0		0	0	0	0	0	0	0	0	0	0	0	0	0	0	0	0	0	1.41955	0	0	0	0	0	0		0	0	0	0	0	0	0	0	0	0	0	0	0
		101_Fun_HE775329	0	0	0	0	0	0	0	0		0	0	0	0	0	0	0	0	0	0	0	0	0	0	0	0	0	0	0	0	0	0	0	0		0	0	0	0	0	0	0	0	0	0	0	0	0
		102_Fun_KF060327	0	0	0	0	0	0	0	0		0	0	0	0	0	0	0	0	0	0	0	0	0	0	0	0	0	0	0	0	0	0	0	0		0	0	0	0	0	0	0	0	0	0	0	0	0
		103_Fun_AB665499	0	0	0	0	0	0	0	0		0	0	0	0	0	0	0	0	3.48594	12.3119	0	0	13.6172	8.96152	17.9019	3.53357	2.53464	2.12932	31.6086	34.0765	33.6842	1.82632	54.1162	22.8882		0	0	0	0	0	0	0	17.6407	0	6.01578	52.3381	19.392	31.253
		104_UnG_LC014191	0	0.404727	0	0	0	0	0	0		0	0	0	0	0	0	0	0	0	0	0	0	0	0	0	0	0	0	0	0	0	0	0	0		0	0	0	0	0	0	0	0	0	0	0	0	0
		105_UnG_AB640742	0	0	0	0	0	0	0	0		0	0	0	0	0	0	0	0	0	0	0	0	0	0	0	0	0	0	0	0	0	0	0	0		0	0	0	184.326	0	0	0	0	0	0	0	8.95015	0
		106_UnG_LC176561	0	0	0	0	0	0	0	0		0	0	0	0	0	0	0	0	0	0	0	0	0	0	0	0	0	0	0	0	0	0	0	0		0	0	0	0	0	0	0	0	0	0	0	0	0
		107_UnG_AB369767	0	0	0	0	0	0	0	0		5.57362	0	8.5491	3.60568	0	0	14.4935	4.0669	12.7818	0	10.8743	0	0	1.0543	1.79019	0	0	2.12932	0	0	3.27485	0	0	0		0	0	0	0	41.8719	0	0	4.21844	0	0	0	0	0
		108_UnG_AB561107	0	0	0	0	0	0	0	0		0	0	0	0	0	0	0	0	0	0	0	0	0	0	0	0	0	0	0	0	0	0	0	0		0	0	0	0	0	0	0	1.15048	0	0	0	0	0
		109_UnG_GU322900	0	0	0	0	0	0	0	0		119.833	40.3226	45.1881	26.6821	80.2831	114.641	53.1429	69.6457	110.388	58.8235	81.5572	8.57045	22.6953	11.0701	33.1185	0	5.06928	22.003	14.7218	10.3962	21.9883	11.8711	16.2349	20.759		0	0	0	0	0	0	34.2377	0	0	0.35387	0	0	8.3771
		110_UnG_AB812579	0	0	0	0	0	0	0	0		0	0	0	0	0	0	0	0	0	0	0	0	0	0	0	0	0	0	0	0	0	0	0	0		0	0	0	0	0	0	0	0	0	0	0	0	0
		111_UnG_LC176588	0	0	0	0	0	0	0	0		0	0	0	0	0	0	0	0	0	0	0	0	0	0	0	0	0	0	0	0	0	0	0	0		0	0	0	0	0	0	0	0	0	0	0	0	0
		112_UnG_HE794043	0	0	0	0	0	0	0	0		13.0051	0	0	0	0	0	0	0	0	0	0	0	0	0	2.68528	0	0	0	0	0	0	0	0	0		0	0	0	0	0	0	0	0	0	0	0	0	0
		113_UnG_AB547177	22.0008	37.2349	45.444	24.8183	0	4.14129	0	0		4.64468	0	4.4781	24.5186	0	1.01005	4.29438	10.1673	19.7537	0	3.26229	0	0.907812	0	1.79019	17.6678	4.2244	2.83909	0	0.577567	0	0	0	2.12913		0	0	0	26.8891	0	0	35.2752	0	0	0.35387	0	2.08837	16.7542
		114_UnG_AB750743	0	0	0	0	0	0	0	0		0	0	0	0	0	0	0	0	0	0	0	0	0	0	0	0	0	0	0	0	0	0	0	0		0	0	0	0	0	0	0	0	0	0	0	0	0
		115_UnG_FR693683	0	0	0	0	0	0	0	0		0	0	0	0	0	0	0	0	0	0	0	0	0	0	0	0	0	0	0	0	0	0	0	0		0	0	0	0	0	0	0	0	0	0	0	0	0
		116_UnG_JX096586	0	0	0	0	0	0	0	0		0	0	0	0	0	0	0	0	0	0	0	0	0	0	0	0	0	0	0	0	0	0	0	0		0	0	0	0	0	0	0	0	0	0	0	0	0
		117_UnG_JX096592	0	0	0	0	0	0	0	0		0	0	0	0	0	0	0	0	0	0	0	0	0	0	0	0	0	0	0	0	0	0	0	0		0	0	0	0	0	0	0	0	0	0	0	0	0
		118_UnG_AB812581	0	0	0	0	0	0	0	0		0	0	0	0	0	0	0	0	0	0	0	0	0	0	0	0	0	0	0	0	0	0	0	0		0	0	0	0	0	0	0	0	0	0	0	0	0
		119_UnG_AB561104	0	0	0	0	0	0	0	0		0	0	0	0	0	0	0	0	0	0	0	0	0	0	0	0	0	0	0	0	0	0	0	0		0	0	0	0	0	0	0	0	0	0	0	0	0
		120_UnG_AB369765	0	0	0	0	0	0	0	0		0	0	0	0	0	0	0	0	0	0	0	0	0	0	0	0	0	0	0	0	0	0	0	0		0	0	0	0	0	0	0	0	0	0	0	0	0
		121_UnG_HE775338	0	0	0	0	0	0	0	0		0	0	0	0	0	0	0	0	0	0	0	0	0	0	0	0	0	0	0	0	0	0	0	0		0	0	0	0	0	0	0	0	0	0	0	0	0
		122_UnG_JF439191	0	0	0	0	0	0	0	0		0	0	0	0	0	0	0	0	0	0	0	0	0	0	0	0	0	0	0	0	0	0	0	0		0	0	0	0	0	0	0	0	0	0	0	0	0
		123_Cla_AB812590	0	0	0	0	0	0	0	0		0	0	0	0	0	0	0	0	0	0	0	0	0	0	0	0	0	0	0	0	0	0	0	0		0	0	0	0	0	0	0	0	0	0	0	0	0
		124_Cla_AB561129	0	0	0	0	0	0	0	0		0	0	0	0	0	0	0	0	10.4578	0	0	0	0	0	0	0	0	0.709774	0	0	0	0	0	0		0	0	0	0	0	0	0	0	0	0	0	0	0
		125_Cla_AB812617	0	2.83309	0	0	0	0	0	0		0	0	0	0	0	0	0	0	0	0	0	0	0	0	0.895095	0	0	0	0	0	0	0	0	0		0	0	0	0	0	0	0	0	0	0	0	0	0
		126_Cla_AB812616	0	0	0	0	0	0	0	0		0	0	0	0	0	0	0	0	0	0	0	0	0	0	0	0	0	0	0	0	0	0	0	0		0	0	0	0	0	0	0	0	0	0	0	0	0
		127_Cla_AB812614	0	0	0	0	0	0	0	0		0	0	0	0	0	0	0	0	0	0	0	0	0	0	0	0	0	0	0	0	0	0	0	0		0	0	0	0	0	0	0	0	0	0	0	0	0
		128_Cla_AB812615	0	0	0	0	0	0	0	0		0	0	0	0	0	0	0	0	0	0	0	0	0	0	0	0	0	0	0	0	0	0	0	0		0	0	0	0	0	0	0	0	0	0	0	0.895015	0
		129_Cla_LC176589	0	0	0	0	0	0	0	0		0	0	0	0	0	0	0	0	0	0	0	0	0	0	0	0	0	0	0	0	0	0	0	0		0	0	0	0	0	0	0	0	0	0	0	0	0
		130_Cla_AB812591	0	0	0	0	0	0	0	0		0	0	0	0	0	0	0	0	0	0	0	0	0	0	0	0	0	0	0	0	0	0	0	0		0	0	0	0	0	0	0	0	0	0	0	0	0
		131_Cal_AB812592	0	0	0	0	0	0	0	0		0	0	0	0	0	0	0	0	0	5.47196	0	0	0	0	0	0	0	0	0	0	0	0	0	0		0	12.2758	0	0	0	0	0	0	0	0	0	0	0
		132_Cla_AB812594	0	0	0	0	0	0	0	0		0	0	0	0	0	0	0	0	0	0	0	0	0	0	0	0	0	0	0	0	0	0	0	0		0	0	0	0	0	0	0	0	0.332934	0	0	0	0
		133_Cla_AB812593	0	0	0	0	0	0	0	0		0	26.3441	2.4426	0	20.599	47.4723	0	0	16.2677	24.6238	0	0	9.98593	25.3031	7.16076	3.53357	3.37952	0	1.73198	0	1.87135	0.913159	3.38226	0		0	0	90.1905	0	0.985222	288.826	132.801	7.66989	9.65508	73.9587	39.468	0	0.322196
		134_Cla_LC176559	0	0	0	0	0	0	0	0		0	0	0	0	0	0	0	0	0	0	0	0	0	0	0	0	0	0	0	0	0	0	0	0		0	0	0	0	0	0	0	0	0	0	0	0	0
		135_Cla_LC014174	0	0	0	0	0	0	0	0		0	1.07527	0.4071	0	0.528178	1.01005	0	0	1.16198	0.683995	0	0	0	0	0	0	0	0	0	0	0	0	0	0		0	0	0	0	0	0	0	0	0	0.35387	0	0	0
		136_Cla_JN685290	0	0	0	0	0	0	0	0		0	0	0.4071	0	0.528178	1.01005	1.07359	1.52509	0	0.683995	0	0	0	0.527148	0	0	0	0.709774	0.432994	0	0	0	1.35291	0		0	2.66866	0	1.16909	0	0.518538	0	0.383494	0	0	0	0	0
		137_Cla_AB665521	47.8094	42.0916	0	0.178549	0.595008	3.65408	1.29702	3.21566		1766.84	1735.48	2686.45	1780.49	4948.5	2991.26	2857.91	3304.87	2906.11	3567.72	2421.16	2565.99	645.454	561.413	154.851	180.212	129.267	929.094	565.923	303.223	311.111	641.037	817.831	664.289		1219.92	2288.64	1279.39	1349.13	1230.05	1791.03	552.472	226.645	278.999	441.629	323.466	107.7	159.487
		139_Cla_LC176567	0	0	0	0	0	0	0	0		0	0	0	0	0	0	0	0	0	4.10397	0	0	0	0	0	3.53357	2.53464	0.709774	0	0	0	0	0	0		0	4.26985	0	0	0	0	0	0.383494	0.332934	0	0	0	4.18855
		140_Cla_HQ857084	0	0	0	0	0	0	0	0		0	0	0	0	0	0	0	0	0	0	0	0	0	0	0	0	1.68976	0	0	0	0	0	0	0		0	0	0	0	1.97044	0	0	3.83494	0	0	0	0	0
		141_Cla_KP191487	0	0	0	0	0	0	0	0		0	0	0	0	0	0	0	0	0	0	0	0	0	0	0	0	0	0	0	0	0	0	0	0		0	0	0	0	0	0	0	0	0	0	0	0	0
		142_Cla_HE775315	0	0	0	0	0	0	0	0		0	0	0	0	0	0	0	0	0	0	0	0	0	0	0	0	0	0	0	0	0	0	0	0		0	0	0	0	0	0	0	0	0	0	0	0	0
		143_Cla_AB935545	0	0	0	0	0	0	0	0		0	0	0	0	0	0	0	0	0	0	0	0	0	0	0	0	0	0	0	0	0	0	0	0		0	0	0	0	0	0	0	0	0	0	0	0	0
		144_Cla_AY639193	0	0	0	0	0	0	0	0		0	0	0	0	0	0	0	0	0	0	0	0	0	0	0	0	0	0	0	0	0	0	0	0		0	0	0	0	0	0	0	4.60193	0	0	0	0	0
		145_Cla_AY639200	0	0	0	0	0	0	0	0		32.5128	3.22581	0	0	0	0	0	0	0	10.2599	0	0	0	0	0	24.735	7.60392	6.38796	0	0.577567	0	0	0	0		39.5298	0	0	0	0	0	0	5.36892	6.65868	0	0	0.298338	3.22196
		146_Cla_AY541832	0	0	0	0	0	0	0	0		29.726	0	0	3.60568	0	0	0	2.54181	0	0	0	0	5.90078	0	0	7.06714	0	0	0	0	3.74269	0	0	0		0	0	0	0	0	0	0	0	0	0	0	0	0
		147_Cla_AF378486	0	0	0	0	3.27254	0	3.24254	0		41.8021	37.6344	41.5242	43.2682	80.8113	66.1583	37.039	199.278	68.5568	145.691	241.953	125.129	2.26953	0.527148	0.895095	7.06714	4.2244	0	12.1238	2.88784	40.2339	0.913159	2.70581	9.58109		0	6.93851	192.542	0	24.6305	0	0	0	0	9.90835	0	9.54682	5.47733
		148_Cla_AY639343	0	0	0	0	0.148752	0	0	0		5.57362	3.22581	11.3988	0	0	10.6055	9.66235	0	12.7818	0.683995	0	0	0	0	1.79019	35.3357	13.5181	2.12932	0	1.15513	0	0	6.76453	7.98424		91.4341	1.06746	0	0	143.842	0	0	0	0.332934	0	0	0	0
		149_Cla_LC176562	0	0	0	0	0	0	0	0		0	0	0	0	0	0	0	0	0	0	0	0	0	0	0	0	0	0	0	0	0	0	0	0		0	0	0	0	0	0	0	0	0	0	0	0	0
		150_Cla_JN937518	0	0	0	0	11.6027	0	3.89105	1.07189		137.483	0	0	2.88455	0	2.0201	0	0	19.7537	15.7319	10.8743	0	1.36172	4.21719	5.37057	60.0707	21.122	22.003	14.7218	6.93081	2.33918	0.456579	22.9994	3.72598		0	27.2203	0	0	66.9951	0	0	51.7717	17.6455	0	17.589	1.49169	11.5991
		151_Cla_LC176563	0	0	0	0	0	0	0	0		0	0	0	0	0	0	0	0	0	0	0	0	0	0	0	0	0	0	0	0	0	0	0	0		0	0	0	0	0	0	0	0	0	0	0	0	0
		152_Scu_FM876838	0	0	0	0	0	0	0	0		0	0	0	0	0	0	0	0	0	0	0	0	0	0	0	0	0	0	0	0	0	0	0	0		0	0.533732	0	0.389696	0	0	0	30.6796	0	0	0	13.7236	31.5752
		153_Scu_AB561124	0	0	0	0	0	0	0	0		23.2234	0	0	0	0	0	0	0	0	0	0	0	0	0	0	0	6.75904	0	0	0	0	0	0	0		0	0	0	0	0	0	0	0	0	0	0	0	0
		154_Scu_FN547618	0	0	0	0	0	0	0	0		0	0	0	0	0	0	0	0	0	0	0	0	0	0	0	0	0	0	0	0	0	0	0	0		0	17.0794	0	0	0	0	0	0.383494	22.3066	0	0	0	0
		155_Scu_JF816949	0	46.1389	26.1011	22.8543	13.3877	0	0	0.357296		456.108	425.806	425.419	509.122	781.176	786.829	548.07	722.383	1462.93	757.182	1324.49	809.05	160.683	181.866	161.117	67.1378	71.8148	502.52	246.807	221.208	174.035	150.215	190.083	237.93		2773.96	1059.46	376.469	353.455	1775.37	580.762	1210.77	319.451	239.379	556.991	211.068	407.232	168.509
		156_Scu_FR750142	0	0	0	0	1.78502	0	0	0		0.928936	18.2796	0.4071	1.44227	1.05636	5.55527	11.2727	39.1439	77.8527	17.0999	61.9835	25.7113	18.1562	2.10859	15.2166	3.53357	1.68976	29.1007	16.4538	9.24108	0	1.36974	13.5291	12.7748		5.49979	6.40478	71.443	37.0212	11.8227	11.4078	2.59376	115.815	0.998801	20.5244	0.429	0.596677	20.6205
		157_UnG_AB665510	0	0	0	0	0	0	0	0		46.4468	24.1935	0.4071	16.5861	19.0144	6.0603	13.4199	0	23.2396	0	19.03	27.4254	0	1.0543	1.79019	3.53357	0	9.22706	0	0	0	0	0	0		0	0	0	0	25.1232	0	0	11.5048	0	4.24643	0	0	0
		158_Gig_AM040348	0	0	0	0	0	0	0	0		0	0	0	0	0	0	0	0	0	0	0	0	0	0	0	0	0	0	0	0	0	0	0	0		0	0	0	0	0	0	0	0	0	0	0	0	0
		159_Gig_AF378453	0	0	0	0	0	0	0	0		0	0	0	0	0	0	0	0	0	0	0	0	0	0	0	0	0	0	0	0	0	0	0	0		0	0	0	0	0	0	0	0	0	0	0	0	0
		160_Gig_GQ229229	0	0	0	0	0	0	0	0		0	0	0	0	0	0	0	0	0	0	0	0	0	0	0	0	0	0	0	0	0	0	0	0		0	0	0	0	0	0	0	0	0	0	0	0	0
		161_Gig_AF378502	0	0	0	0	0	0	0	0		0	0	0	0	0	0	0	0	0	0	0	0	0	0	0	0	0	0	0	0	0	0	0	0		0	0	0	0	0	0	0	0	0	0	0	0	0
		162_Gig_FR750177	0	0	0	0	0	0	0	0		0	0	0	0	0	0	0	0	0	0	0	0	0	0	0	0	0	0	0	0	0	0	0	0		0	0	0	0	0	0	0	0	0	0	0	0	0
		163_Scu_AB665514	0	0	0	0	0	0	0	0		0	0	0	0	0	0	0	0	0	0	0	0	0	0	0	3.53357	0	2.12932	0	0	0	0	0	0		122.714	35.76	100.324	27.2787	82.266	361.421	164.445	589.431	13.9832	46.003	0.858001	12.5302	56.7065
		164_Scu_GQ229230	0	0	0	0	0	0	0	0		0	0	0	0	0	0	0	0	0	0	0	0	0	0	0	0	0	0	0	0	0	0	0	0		0	0	0	0	0	0	0	22.6262	0.332934	0	6.00601	0	0
		165_Gig_FN547559	0	0	0	0	0	0	0	0		0	0	0	0	0	0	0	0	0	0	9.78686	0	0	0	0	0	0	0	0	0	0	0	0	0		28.1864	146.776	768.139	6.62484	0.492611	178.377	52.9128	626.246	64.5892	41.7566	22.737	10.7402	73.4607
		167_UnG_LC176569	0	0	0	0	0	0	0	0		0	0	0	0	0	0	0	0	0	0	0	0	0	0	0	0	0	0	0	0	0	0	0	0		0	0	0	0	0	0	0	0	0	0	0	0	0
		169_Unc_AB610833	0	0	0	0	0	0	0	0		0	0	0	0	0	0	0	0	0	0	0	0	0	0	0	0	0	0	0	0	0	0	0	0		0	0	0	0	0	0	0	0	0	0	0	0	0
		170_Unc_AB369795	0	0	0	0	0	0	0	0		0	0	0	0	0	0	0	0	0	0	0	0	0	0	0	0	0	0	0	0	0	0	0	0		0	0	0	0	0	0	0	0	0	0	0	0	0
		171_Unc_LC176590	0	0	0	0	0	0	0	0		0	0	0	0	0	0	0	0	0	0	0	0	0	0	0	0	0	0	0	0	0	0	0	0		0	0	0	0	0	0	0	0	0	0	0	0	0
		172_Unc_AB640736	0	0	0	0	0	0	0	0		0	0	0	0	0	0	0	0	0	0	0	0	0	0	0	0	0	0	0	0	0	0	0	0		0	0	0	0	0	0	0	0	0	0	0	0	0
		173_Unc_AB561131	0	0	0	0	0	0	0	0		0	0	0	0	0	0	0	0	0	0	0	0	0	0	0	0	0	0	0	0	0	0	0	0		0	0	0	0	0	0	0	0	0	0	0	0	0
		174_Unc_AY639353	0	6.88036	0	0	0	0	0	0		235.95	10.2151	0	3.60568	0	0	7.51516	21.8596	46.4792	0	58.1775	5.14227	16.3406	8.43437	9.84604	3.53357	27.0362	26.2616	9.52587	0	2.33918	4.10921	0	4.25826		0	0	0	0	0	0	0	0	0	13.8009	0	0	0
		175_Unc_AB812609	0	0	0	0	0	0	0	0		0	0	0	0	0	0	0	0	0	0	0	0	0	0	0	0	0	0	0	0	0	0	0	0		0	0	0	0	0	0	0	4.21844	0	0	0	0	0
		176_Arc_JX848923	0	0	0	0	0	0	0	0		8.36043	5.37634	0	0	0	0	0	0	0	0	0	0	0	0	15.2166	0	0.84488	0	0	4.62054	0	0	0	0		0	0	0	0	0	0	0	2.68446	0	0	0	0	0
		177_Arc_JX848776	0	0	0	0	0	0	0	0		0	0.537634	0	0	0	0	0	0	0	0	0	0	0	0	0	0	0	0	0	0	0	0	0	0		0	0.533732	0	0	0	0	0	0	0	0	0	0	0
		178_Arc_AB812598	0	0	0	0	0	0	0	0		0	0	0	0	0	0	0	6.10035	0	0	0	0	0	0	0	0	0	0	0	0	0	0	0	0		0	0	0	0	0	0	0	0	0	0	0	0	0
		179_Arc_AB812596	0	0	0	0	0	0	0	0		0	9.13978	0	9.37477	0	0	0	0	0	0	0	0	0	0	0	0	0	0	0	0	0	0	0	0		0	10.1409	0	0	0	0	0	0	0	0	0	0	0
		180_Arc_AB812597	0	0	0	0	0	0	0	0		0	0	0	0	0	0	0	0	0	0	0	0	0	0	0	0	0	0	0	0	0	0	0	0		0	0	0	0	0	0	0	0	0	0	0	0	0
		181_Arc_JX848913	0	0	0	0	0	0	0	0		0	0	6.5136	0	0	0	0	0	0	0	0	3.42818	0.453906	0	0	0	0	0	0	0	0	0	0	0		0	0	0	0	0	0	0	7.66989	0	0	0	0.895015	0
		182_Aca_HE775276	0	0	0	0	0	0	0	0		0	0	0	0	0	0	0	0	0	0	0	0	0	0	0	0	0	0	0	1.15513	0	0	0	0		0	0	0	0	0	0	0	0	0	0	0	0	0
		183_Aca_AF389017	0	0	0	0	0	0	0	0		0	0	0	0	0	0	0	0	0	0	0	0	0	0	0	0	0	0	0	0	0	0	0	0		0	57.1093	0	0	0	95.4109	0	0.766989	0	0	0	0	0
		184_Aca_JF717598	0	0	0	0	0	0	0	0		0	0	0	0	0	0	0	0	5.8099	0	0	0	0	0	0	0	0	0.709774	0	0	0	0	0	0		0.343737	0	0	0	0	0	0	6.9029	0	0	0	0	0
		185_Aca_FR750156	0	0	0	0	0	0	0	0		0	0	0	0	0	32.3216	0	0	0	0	0	0	0	0	0	0	0	0	0	0	0	0	0	0		25.4365	0	0	0	0	0	0	0	0	0	0	0	0
		186_Aca_AF378437	0	0	0	0	0	0	0	0		1.85787	52.1505	336.264	31.0089	142.608	211.1	3.75758	65.5788	48.8032	7.52394	153.871	54.8509	37.6742	4.74433	0	7.06714	4.2244	10.6466	0	0	4.21053	1.36974	54.7927	54.8251		0	146.776	0	281.751	204.926	0.518538	119.832	18.4077	0.332934	79.2668	0	5.96677	30.9308
		187_Aca_FR692354	0	0	0	0	0	0	0	0		82.6753	209.14	857.759	70.6714	194.37	399.98	64.9525	644.095	49.9651	93.0233	369.182	344.532	82.157	21.6131	0	35.3357	5.06928	34.7789	41.1344	3.4654	59.4152	45.2014	88.6153	141.587		0.687474	319.172	889.745	374.109	528.079	353.643	587.747	30.2961	29.2982	205.598	66.9241	21.7787	40.5967
		188_Aca_AB561123	0	0	0	0	0	0	0	0		0.928936	0	0	0	0	0	0	1.01673	0	0	0	0	0	0	0	0	0	0	0	0	0	0	0	0		0	0	0	0	0	0	0	0	0	0.35387	0.858001	0	0
		189_Aca_HE603643	0	0	0	0	0	0	0	0		0	0	0	0	0	0	0	0	0	0	0	0	0	0	0	0	0	0	0	0	0	0	0	0		0	0	0	0	0	0	0	0	0	0	0	0	0
		190_Aca_AY639328	0	0	0	0	0	0	0	0		0	0	0	0	0	0	0	0	0	0	0	0	0	0	0	0	0	0	0	0	0	0	0	0		0	0	0	0	0	0	0	0	0	0	0	0	0
		191_Aca_AB610835	0	0	0	0	0	0	0	0		0	0	0	0	0	0	0	0	0	0	0	0	0	0	0	0	0	0	0	0	0	0	0	0		0	0	0	0	0	0	0	0	0	0	0	0	0
		192_Aca_AB812595	0	0	0	0	0	0	0	0		0	0	0	0	0	0	0	0	0	0	0	0	0	0	0	0	0	0	0	0	0	0	0	0		0	0	0	0	0	0.518538	0	0	0	0	0	0	0
		193_Aca_AB935539	0	0	0	0	0	0	0	0		0	0	0	0	0	0	0	0	0	0	0	0	0	0	0	0	0	0	0	0	0	0	0	0		0	0	0	0	0	0	0	15.3398	0	0	0	0	0
		195_Aca_AB369793	0	0	0	0	0	0	0	0		0	0	0	0	0	0	0	0	0	0	0	0	14.0711	0	0	0	0	0	0	0	0	0	0	0		0	0	0	0	0	0	0.518753	90.5047	0	0	0	0.298338	0
		196_Amb_KC166276	0	0	0	0	0	0	0	0		0	0	0	0	0	0	0	0	0	0	0	0	0	0	0	0	0	2.83909	0	0	0	0	0	0		45.3733	12.8096	0	0.389696	17.2414	75.7065	0	26.0776	2.9964	0.35387	5.14801	0.298338	18.043
		197_Amb_AB369803	0	0	0	0	0	0	0	0		0	0	0	0	0	0	0	0	0	0	0	0	0	0	0	0	0	0	0	0	0	0	0	0		39.8735	170.794	62.3227	16.3672	15.7635	337.568	0	57.1407	69.2502	12.0316	19.734	2.98338	51.5514
		198_Div_LC191589	0	0	0	0	0	0	0	0		0	0	0	0	0	0	0	0	0	0	0	0	0	0	0	0	0	0	0	0	0	0	0	0		0	0	0	0	0	0	0	0	0	0	0	0	0
		199_Div_AB547181	0	0	0	0	0	0	0	0		0	0	0	0	0	0	0	0	0	0	5.43715	0	0	0	0	0	0	0	0	0	0	0	0	0		0	0	0	0	0	0	0	0	0	0	0	0	0
		200_Div_JF439096	0	0	0	0	0	0	0	0		0	0	0	0	0	0	0	0	0	0	0	0	0	0	0	0	0	2.12932	4.76294	0	0.467836	0	0	0		0	0	0	0	0	0	0	0	0	0	0	0	0
		201_Div_HF970297	0	0	0	0	0	0	0	0		0	0	0	0	0	0	0	0	0	0	0	0	0	0	0	0	0.84488	0	0	0	0	0	0	0		0	0	0	0	0	0	0	0	0	10.6161	0	0	0
		202_Div_AY842573	0	0	0	0	0	0	0	0		0	0	0	0	0	0	0	0	0	0	0	0	0.453906	0	0	0	0	0	0	0	0	0	0	0		0	0	0	0	0	0	0	0	0	0	0	0	0
		203_Div_LC176564	0	0	0	0	0	0	0	0		0	0	0	0	0	0	0	0	0	0	0	0	0	0	0	0	0	0	0	0	0	0	0	0		0	0	0	0	0	0	0	0	0	0	0	0	0
		204_Div_AB640743	0	0	0	0	0	0	0	0		0	0	0	0	0	0	0	0	0	0	0	0	0	1.0543	0	0	5.06928	0	0	0	0	0	0	0		0	0	0	0	0	0	0	0	0	0	0	0	0
		205_Div_JX096589	0	0	0	0	0	0	0	0		0	0	0	0	0	0	0	0	0	0	0	0	0	0	0	0	0	0	0	0	0	0	0	0		0	0	0	0	0	0	0	0	0	0	0	0	0
		206_Div_AB640737	0	0	0	0	0	0	0	0		10.2183	0	0.4071	0	0	0	0	0	0	0	0	0	3.17734	0	0	0	0	0	11.2578	0	5.1462	2.73948	3.38226	0		0	0	0	0	0	0	0	0	0	0	0	0	0
		207_Div_JF439144	0	0	0	0	0	0	0	0		0	0	5.6994	10.817	0	0	0	0	0	0	0	3.42818	0	0	0	0	0	0	0	0	0	0	0	0		0	0	0	0	0	0	0	0	0	0	0.429	0	0
		208_Div_FR686952	0	0	0	0	0	0	0	0		0	0	0	0	0	0	6.44157	0	0	0	0	0	0	0	0	0	0	0	0	0	0	0	0	0		0	0	0	0	0	0	0	0	0	0	0	0	0
		209_Div_AB561117	0	0	0	0	0	0	0	0		0	0	0	0	0	0	0	0	0	4.10397	0	0	0	0	0	0	0	0	0	0	0	0	0	0		0	0	0	0	0	0	0	0	0	0	0	0	0
		210_Div_AB812578	0	0	0	0	0	0	0	0		0	0	0	0	0	0	0	0	0	0	0	0	0	0	0	0	0	0	0	0	0	0	0	0		0	0	0	0	0	0	0	0	0	0	0	0	0
		211_Par_AB812603	0	0	0	0	0	0	0	0		0	0	0	0	0	0	0	0	0	0	0	0	0	0	0	0	0	0	0	0	0	0	0	0		0	0	0	0	0	0	0	0	0	0	0	0	0
		212_Par_JN131603	0	0	0	0	0	0	0	0		0	0	0	0	0	0	0	0	0	0	0	0	0	0	0	0	0	0	0	0	0	0	0	0		0	0	0	0	0	0	0	0	0	0	0	0	0
		213_Par_LC176565	0	0	0	0	0	0	0	0		0	0	0	0	0	0	0	0	0	0	0	0	0	0	0	0	0	0	0	0	0	0	0	0		0	0	0	0	0	0	0	0	0	0	0	0	0
		214_Par_AB812604	0	0	0	0	0	0	0	0		0	0	0	0	0	0	0	0	0	0	0	0	0	0	0	0	0	0	0	0	0	0	0	0		0	0	0	0	0	0	0	0	0	0	0	0	0
		215_Par_KC166251	0	0	0	0	0	0	0	0		16.7209	0	0	0	9.50721	0	1.61039	0	54.6131	0	7.06829	0	0	0.527148	0	0	0	9.22706	9.09288	0	6.08187	0.456579	0	9.58109		0	0	0	0	0	0	0	0	0	0	0	0	0
		216_Par_AB610837	0	0	0	0	0	0	0	0		0	0	8.142	20.1918	32.7471	0	16.1039	5.08363	45.3172	12.3119	15.7677	20.5691	10.4398	6.85293	8.05585	0	1.68976	36.1985	8.65988	5.19811	2.33918	0	3.38226	0		0	0	0	0	0	0	0	2.30097	0	0	9.86701	0	0
		217_Par_AB812605	0	0	0	0	0	0	0	0		0	3.22581	0	0	0	0	0	0	0	0	0	0	0	0	0	0	0	0	0	0	0.935673	0	0	0		0	0	0	0	0	0	0	0	0	0	0	0	0
		218_Par_AB812600	0	0	0	0	0	0	0	0		0	0	0	0	0	0	0	0	0	0	0	0	0	0	0	0	0	0	0	0	0	0	0	0		0	0	0	0	0	0	0	0	0	0	0	0	0
		219_Par_AB369810	0	0	0	0	0	0	0	0		114.259	0	4.4781	5.04796	26.9371	16.6658	0	12.2007	26.7255	14.3639	160.94	3.42818	20.4258	4.21719	0	10.6007	0.84488	13.4857	4.32994	2.88784	1.87135	5.93553	0	5.32283		0	43.2323	545.703	0	35.468	62.2245	1.03751	12.2718	0	18.0473	11.583	0	22.5537
		220_Par_NG_027567	0	0	0	0	0	0	0	0		446.818	555.914	743.771	719.694	1218.51	1190.34	751.516	1007.57	793.632	1258.55	1140.17	257.113	251.464	146.02	85.034	98.9399	78.5738	354.177	245.941	75.6613	249.825	207.287	145.437	163.411		1210.99	859.842	505.675	641.83	395.074	1183.82	923.38	64.8106	124.85	159.949	280.995	100.242	157.876
		221_Par_AB812608	0	0	0	0	0	0	0	0		0	0	0	0	0	0	0	0	0	0	0	0	0	0	0	0	0	0	5.19593	0	0	0	0	0		0	0	0	0	0	0	0	0	0	0	0	0	0
		222_Par_AB812607	0	0	0	0	0	0	0	0		0	0	0	0	0	0	0	0	0	0	0	0	0	0	0	0	0	0	0	0	0	0	0	0		0	0	0	0	0	0	0	0	0	0	0	0	0
		223_Par_AB812606	0	0	0	0	0	0	0	0		0	0	0	0	0	0	0	0	0	0	0	0	0	0	0	0	0	0	0	0	0	0	0	0		0	0	0	0	0	0	0	0	0	0	0	0	0
		224_Par_AB812602	0	0	0	0	0	0	0	0		0	0	17.0982	0	16.3735	0	0	0	0	15.0479	0	0	0	2.10859	0	14.1343	0	1.41955	0	0	3.27485	0	2.70581	0		0	0	0	0	0	0	0	0	0	0	3.003	0	0
		225_Par_AB812599	0	0	0	0	0	0	0	0		0	0	0	0	0	0	0	0	0	0	0	0	0	0	0	0	0	0	0	0	0	0	0	0		0	0	0	0	0	0	0	0	0	0	0	0	0
		226_Par_LC176568	0	0	0	0	0	0	0	0		0	2.15054	4.071	0	0	0	7.51516	0	12.7818	13.6799	0	0	0	6.32578	0	0	0	10.6466	0	0	0	0	0	0		0	9.07344	0	0	0	0	0	0	0	0	0	0	0
		227_Par_AB812601	0	0	0	0	0	0	0	0		0	0	0	14.4227	3.16907	132.317	14.4935	0	0	0	0	0	0	0	0	3.53357	0	3.54887	0	6.35324	0.935673	1.36974	0	0		0	48.0359	53.709	12.4703	5.91133	0	51.8753	0	0	9.90835	9.43801	5.37009	0
		228_Par_HF970206	0	0	0	0	0	0	0	0		0	0	0	0	0	0	0	0	0	0	0	0	0	0	0	0	0	0	0	0	0	0	0	0		0	0	0	0	0	0	0	0	0	0	0	0	0
		229_Par_AB547188	0	3.23782	0	0	0	0	0	0		181.143	0	0	33.8934	0	5.05025	1.07359	18.3011	38.3453	8.89193	0	13.7127	1.81562	0	64.4468	14.1343	62.5211	9.93683	6.06192	4.62054	3.74269	0	33.8226	0		0	0	0	0	0	0	0	0	0	0	0	0	0
		232_Rhz_HE775295_S003318578	0	0	0	0	0	0	0	0		0	0	0	0	0	0	0	0	0	0	0	0	0	0	0	0	0	0	0	0	0	0	0	0		0	0	0	0	0	0	0	0	0	0	0	0	0
		233_Fun_FN547481_S003844867	0	0	0	0	0	0	0	0		0	0	0	0	0	0	0	0	0	0	0	0	0	0	0	0	0	0	0	0	0	0	0	0		0	0	0	0	0	0	0	0	0	0	0	0	0
		234_Fun_FR750096_S003845627	0	0	0	0	0	0	0	0		0	0	0	0	0	0	0	0	0	0	0	0	0	0	0	0	0	0	0	0	0	0	0	0		0	0	0	0	0	0	0	0	0	0	0	0	0
		235_Fun_EU234489_S003836248	0	0	0	0	0	0	0	0		2.78681	0	1.6284	0.721137	0	0	6.44157	1.52509	24.4016	0.683995	12.5054	11.9986	0	0	0	0	0	4.96842	0	0.577567	0	0.913159	0	0.532283		21.9992	15.4782	0	19.0951	30.5419	0	0	0.383494	0	1.41548	0	0	0
		236_Fun_JQ048925_S003864926	0	0	0	0	0	0	0	0		0	0	0	0	0	0	0	0	0	0	0	0	0	0	0	0	0	0	0	0	0	0	0	0		0	0	0	0	0	0	0	0	0	0	0	0	0
		237_Fun_KF565722_S004097810	0	0	0	0	0	0	0	0		0	0	0	0	0	0	0	0	0	0	0	0	0	0	0	0	0	0	0	0	0	0	0	0		0	0	0	0	0	0	0	0	0	0	0	0	0
		238_Fun_KF565729_S004097814	0	0	0	0	0	0	0	0		0	0	0	0	0	0	0	0	0	0	0	0	0	0	0	0	0	0	0	0	0	0	0	0		0	0	0	0	0	0	0	0	0	0	0	0	0
		239_UnG_HE775328_S003318611	0	0	0	0	0	0	0	0		0	0	0	0	0	0	0	0	0	0	0	0	0	0	0	0	0	0	0	0	0	0	0	0		0	0	0	0	0	0	0	0	0	0	0	0	0
		240_UnG_HE775332_S003318615	0	0	0	0	0	0	0	0		0	0	0	0	0	0	0	0	0	0	0	0	0	0	0	0	0	0	0	0	0	0	0	0		0	0	0	0	0	0	0	0	0	0	0	0	0
		241_UnG_KF568281_S004099839	0	0	0	0	0	0	0	0		0	0	0	0	0	0	0	0	0	0	0	0	0	0	0	0	0	0	0	0	0	0	0	0		0	0	0	0	0	0	0	0	0	0	0	0.596677	0
		242_UnG_JQ218218_S003507406	0	0	0	0	0	0	0	0		0	0	0	0	0	0	0	0	0	0	0	0	0	0	0	0	0	0	0	0	0	0	0	0		0	0	0	0	0	0	0	0	0	0	0	0	0
		243_UnG_KF567185_S004098871	0	0	0	0	0	0	0	0		0	0	0	0	0	0	0	0	0	0	0	0	0	0	0	0	0	0	0	0	0	0	0	0		0	0	0	0	0	0	0	0	0	0	0	0	0
		244_UnG_AB710223_S003308327	0	0	0	0	0	0	0	0		0	0	0	0	64.9659	0	0	0	0	0	0	10.2845	0	0	0	0	0	0	0	0	0	0	0	0		0	0	0	0	0	0	0	0.766989	0	0	0	0	0
		245_UnG_JX043231_S003444220	0	0	0	0	0	0	0	0		0	0	0	0	0	0	0	0	0	0	0	0	0	0	0	0	0	0	0	0	0	0	0	0		0	0	0	0	0	0	0	0	0	0	0	0	0
		246_UnG_JF717517_S003056731	0	0	0	0	0	0	0	0		0	0	0	0	0	0	0	0	0	0	0	0	0	0	0	0	0	0	0	0	0	0	0	0		0	0	0	0	0	0	0	0	0	0	0	0	0
		247_UnG_HE775292_S003318575	0	0	0	0	0	0	0	0		0	0	0	0	0	0	0	0	0	0	0	0	0	0	0	0	0	0	0	0	0	0	0	0		0	0	0	0	0	0	0	0	0	0	0	0	0
		248_UnG_JF717462_S003056676	0	0	0	0	0	0	0	0		0	0	0	0	0	0	0	0	0	0	0	0	0	0	0	0	0	0	0	0	0	0	0	0		0	0	0	0	0	0	0	0	0	0	0	0	0
		249_Glo_HE775286_S003318569	0	0	0	0	0	0	0	0		0	0	0	0	0	0	0	0	0	0	0	0	0	0	0	0	0	0	0	0	0	0	0	0		0	0	0	0	0	0	0	0	0	0	0	0	0
		250_Glo_HE775291_S003318574	0	0	0	0	0	0	0	0		0	0	0	0	0	0	0	0	0	0	0	0	0	0	0	0	0	0	0	0	0	0	0	0		0	0	0	0	0	0	0	0	0	0	0	0	0
		251_Glo_HE775290_S003318573	0	0	0	0	0	0	0	0		0	0	0	0	0	0	0	0	0	0	0	0	0	0	0	0	0	0	0	0	0	0	0	0		0	0	0	0	0	0	0	0	0	0	0	0	0
		252_Glo_HE775281_S003318564	0	0	0	0	0	0	0	0		0	0	0	0	0	0	0	0	0	0	0	0	0	0	0	0	0	0	0	0	0	0	0	0		0	0	0	0	0	0	0	0	0	0	0	0	0
		253_Glo_HE775326_S003318609	0	0	0	0	0	0	0	0		0	0	0	0	0	0	0	0	0	0	0	0	0	0	0	0	0	0	0	0	0	0	0	0		0	0	0	0	0	0	0	0	0	0	0	0	0
		254_UnG_JF717527_S003056741	0	0	0	0	0	0	0	0		0	0	0	0	0	0	0	0	0	0	0	0	0	0	0	0	0	0	0	0	0	0	0	0		0	0	0	0	0	0	0	0	0	0	0	0	0
		255_Rhz_AB640740_S002905543	0	0	0	0	0	0	0	0		0	0	0	0	0	0	0	0	0	0	0	0	0	0	0	0	0	0	0	0	0	0	0	0		0	0	0	0	0	0	0	0	0	0	0	0	0
		256_Rhz_FR772327_S002473136	0	0	0	0	0	0	0	0		0	0	0	0	0	0	0	0	0	0	0	0	0	0	0	0	0	0	0	0	0	0	0	0		0	0	0	0	0	0	0	0	0	0	0	0	0
		257_Rhz_JX043341_S003318590	0	0	0	0	0	0	0	0		0	0	0	0	1.05636	0	0	0	1.16198	0	0	0	0	0	0	0	0	0	0	0	0	0	0	0		0	0	0	0	0	0	0	0	0	0	0	0	0
		258_Rhz_KF206531_S003698634	0	0	0	0	0	0	0	0		0	5.37634	0	0	0	0	0	0	0	0	0	0	0	0	0	0	1.68976	0	0	0	0	0	0	0		0	0	0	0	0	0	0	0	0	0	0	0	0
		259_Rhz_FM992399_S003844459	0	0	0	0	0	0	0	0		0	0	0	0	0	0	0	0	0	0	0	0	0	0	0	0	0	0	0	0	0	0	0	0		0	0	0	0	0	0	0	0	0	0	0	0	0
		260_Rhz_JX683763_S003630758	0	0	0	0	0	0	0	0		0	0	0	0	0	0	0	0	0	0	0	0	0	0	0	0	0	0	0	0	0	0	0	0		0	0	0	0	0	0	0	0	0	0	0	0	0
		261_Rhz_JX683740_S003630735	0	0	0	0	0	0	0	0		0	0	0	0	0	0	0	0	0	0	0	0	0	0	0	0	0	0	0	0	0	0	0	0		0	0	0	0	0	0	0	0	0	0	0	0	0
		262_Rhz_JX683748_S003630743	0	0	0	0	0	0	0	0		0	0	0	1.44227	0	0	0	0	0	0	0	0	0	0	0	0	0	0	0	0	0	0	0	0		0	0	0	0	0	0	0	0	0	0	0	0	0
		263_Rhz_JX043340_S003444329	0	0	0	0	0	0	0	0		0	0	0	0	0	0	0	0	0	0	0	0	0	0	0	0	0	0	0	0	0	0	0	0		0	0	0	0	0	0	0	0	0	0	0	0	0
		264_Rhz_HQ857198_S003309555	0	0	0	0	0	0	0	0		0	0	0	0	0	0	0	0	0	0	0	0	0	0	0	0	0	0	0	0	0	0	0	0		0	0	0	0	0	0	0	0	0	0	0	0	0
		265_Rhz_KF566641_S004098450	0	0	0	0	0	0	0	0		0	0	0	0	0	0	0	0	0	0	0	0	0	0	0	0	0	0	0	0	0	0	0	0		0	0	0	0	0	0	0	0	0	0	0	0	0
		266_Rhz_AB710218_S003308322	0	0	0	0	0	0	0	0		0	0	0	0	0	0	0	0	0	0	0	0	0	0	0	0	0	0	0	0	0	0	0	0		0	0	0	0	0	0	0	0	0	0	0	0	0
		267_Rhz_HQ857170_S003309532	0	0	0	0	0	0	0	0		0	0	0	0	0	0	0	0	0	0	0	0	0	0	0	0	0	0	0	0	0	0	0	0		0	0	0	0	0	0	0	0	0	0	0	0	0
		268_Rhz_HQ857175_S003309537	0	0	0	0	0	0	0	0		0	0	0	0	0	0	0	0	0	0	0	0	0	0	0	0	0	0	0	0	0	0	0	0		0	0	0	0	0	0	0	0	0	0	0	0	0
		269_Rhz_HQ857199_S003309556	0	0	0	0	0	0	0	0		0	0	0	0	0	0	0	0	0	0	0	0	0	0	0	0	0	0	0	0	0	0	0	0		0	0	0	0	0	0	0	0	0	0	0	0	0
		270_Rhz_KF568193_S004099773	0	0	0	0	0	0	0	0		0	0	0	0	0	0	0	0	0	0	0	0	0	0	0	0	0	0	0	0	0	0	0	0		0	0	0	0	0	0	0	0	0	0	0	0	0
		271_Rhz_KF567964_S004099584	0	0	0	0	0	0	0	0		0	0	0	0	0	0	0	0	0	0	0	0	0	0	0	0	0	0	0	0	0	0	0	0		0	0	0	0	0	0	0	0	0	0	0	0	0
		272_Rhz_HQ857178_S003309540	0	0	0	0	0	0	0	0		0	0	0	0	0	0	0	0	0	0	0	0	0	0	0	0	0	0	0	0	0	0	0	0		0	0	0	0	0	0	0	0	0	0	0	0	0
		273_Rhz_HQ857200_S003309557	0	0	0	0	0	0	0	0		0	0	0	0	0	0	0	0	0	0	0	0	0	0	0	0	0	0	0	0	0	0	0	0		0	0	0	0	0	0	0	0	0	0	0	0	0
		274_Rhz_JX683741_S003630736	0	0	0	0	0	0	0	0		0	0	0	0	0	0	0	0	0	0	0	0	0	0	0	0	0	0	0	0	0	0	0	0		0	0	0	0	0	0	0	0	0	0	0	0	0
		275_Rhz_EU692293_S001092514	0	0	0	0	0	0	0	0		0	0	0	0	0	0	0	0	0	0	0	0	0	0	0	0	0	0	0	0	0	0	0	0		0	0	0	0	0	0	0	0	0	0	0	0	0
		276_Rhz_KF565152_S004097322	0	0	0	0	0	0	0	0		0	0	0	0	0	0	0	0	0	0	0	0	0	0	0	0	0	0	0	0	0	0	0	0		0	0	0	0	0	0	0	0	0	0	0	0	0
		277_Rhz_HE775340_S003318623	0	0	0	0	0	0	0	0		0	0	0	0	0	0	0	0	0	0	0	0	0	0	0	0	0	0	0	0	0	0	0	0		0	0	0	0	0	0	0	0	0	0	0	0	0
		278_Rhz_AB640751_S002905554	0	0	0	0	0	0	0	0		0	0	0	0	0	0	0	0	0	0	0	0	0	0	0	0	0	0	0	0	0	0	0	0		0	0	0	0	0	0	0	0	0	0	0	0	0
		279_Rhz_KF206499_S003698641	0	0	0	0	0	0	0	0		0	0	0	0	0	0	0	0	0	0	0	0	0	0	0	0	0	0	0	0	0	0	0	0		0	0	0	0	0	0	0	0	0	0	0	0	0
		280_UnG_AB750742_S003558181	0	0	0	0	0	0	0	0		0	0	0	0	0	0	0	0	0	0	0	0	0	0	0	0	0	0	0	0	0	0	0	0		0	0	0	0	0	0	0	0	0	0	0	0	0
		281_Cla_JN937321_S004057337	0	0	0	0	0	0	0	0		0	0	0	0	0	0	0	0	0	0	0	0	0	0	0	0	0	0	0	0	0	0	0	0		0	0	0	0	0	0	0	0	0	0	0	0	0
		282_Cla_FM876806_S003844390	0	0	0	0	0	0	0	0		0	0	0	0	0	0	0	0	0	0	0	0	0	0	0	0	0	0	0	0	0	0	0	0		0	0	0	0	0	0	0	0	0	0	0	0	0
		283_Amb_FN547538_S003844927	0	0	0	0	0	0	0	0		0	0	0	0	0	0	0	0	0	0	0	0	0	0	0	0	0	0	0	0	0	0	0	0		0	0	0	0	0	0	0	0	0	0	0	0	0
		284_Amb_KF206543_S003698601	0	0	0	0	0	0	0	0		0	0	0	0	0	0	0	0	0	0	0	0	0	0	0	0	0	0	0	0	0	0	0	0		0	0	0	0	0	0	0	0	0	0	0	0	0
		285_Amb_FN547531_S003844918	0	0	0	0	0	0	0	0		0	0	0	0	0	0	0	0	0	0	0	0	0	0	0	0	0	0	0	0	0	0	0	0		0	0	0	0	0	0	0	0	0	0	0	0	0
		286_Amb_JX848885_S003631260	0	0	0	0	0	0	0	0		0	0	0	0	0	0	0	0	0	0	0	0	0	0	0	0	0	0	0	0	0	0	0	0		0	0	0	0	0	0	0	0	0	0	0	0	0
		287_Scu_HE962462_S004126952	0	0	0	0	0	0	0	0		0	0	0	0	0	0	0	0	0	0	0	0	0	0	0	0	0	0	0	0	0	0	0	0		0	0	0	0	0	0	0	2.68446	0	0	0	0	0
		288_Scu_HE962453_S004126959	0	0	0	0	0	0	0	0		0	0	0	0	0	0	0	0	0	0	0	0	0	0	0	0	0	0	0	0	0	0	0	0		0	0	0	0	0	0	0	0	0	0	0	0	0
		289_Scu_HE962439_S004126958	0	0	0	0	0	0	0	0		0	0	0	0	0	0	0	0	0	0	0	0	0	0	0	0	0	0	0	0	0	0	0	0		0	0	0	0	0	0	0	0	0	0	0	0	0
		290_Gig_FN547583_S003844972	0	0	0	0	0	0	0	0		0	0	0	0	0	0	0	0	0	0	0	0	0	0	0	0	0	0	0	0	0	0	0	0		0	0	0	0	0	0	0	0	0	0	0	0	0
		291_Gig_FN547596_S003844985	0	0	0	0	0	0	0	0		0	0	0	0	0	0	0	0	0	0	0	0	0	0	0	0	0	0	0	0	0	0	0	0		0	0	0	0	0	0	0	0	0	0	0	0	0
		292_Gig_GQ229227_S003846610	0	0	0	0	0	0	0	0		0	0	0	0	0	0	0	0	0	0	0	0	0	0	0	0	0	0	0	0	0	0	0	0		0	0	0	0	0	0	0	0	0	0	0	0	0
		293_Gig_GQ229221_S003846604	0	0	0	0	0	0	0	0		0	0	0	0	0	0	0	0	0	0	0	0	0	0	0	0	0	0	0	0	0	0	0	0		0	0	0	0	0	0	0	0	0	0	0	0	0
		294_Gig_HM625885_S003854023	0	0	0	0	0	0	0	0		0	0	0	0	0	0	0	0	0	0	0	0	0	0	0	0	0	0	0	0	0	0	0	0		0	0	0	0	0	0	0	0	0	0	0	0	0
		295_Scu_AB547173_S002179864	0	0	0	0	0	0	0	0		0	0	0	0	0	0	0	0	0	0	0	0	0	0	0	0	0	2.83909	0	0	0	0	0	0		0	0	0	0	0	0	0	0	0	0	0	0	0
		296_Scu_FM876834_S003844418	0	0	0	0	0	0	0	0		0	0	0	0	0	0	0	0	0	0	0	0	0	0	0	0	0	0	0	0	0	0	0	0		0	0	0	0	0	0	0	0.383494	0	0	0	0	0
		297_Scu_JN867206_S003229670	0	0	0	0	0	0	0	0		0	0	0	0	0	0	0	0	0	0	0	0	0	0	0	0	0	0	0	0	0	0	0	0		0	0	0	0	0	0	0	0	0	0	0	0	0
		298_Scu_AJ510231_S003824973	0	0	0	0	0	0	0	0		0	0	0	0	0	0	0	0	0	0	0	0	0	0	0	0	0	0	0	0	0	0	0	0		0	0	0	0	0	0	0	0	0	0	0	0	0
		299_Scu_GU322902_S002029846	0	0	0	0	0	0	0	0		0	0	0	0	0	0	0	0	0	0	0	0	0	0	0	0	0	0	0	0	0	0	0	0		0	0	0	0	0	0	0	0	0	0	0	0	0
		300_Scu_FR750149_S003845681	0	0	0	0	0	0	0	0		0	0	0	0	0	0	0	0	0	0	0	0	0	0	0	0	0	0	0	0	0	0	0	0		0	0	0	0	0	0	0	0	0	0	0	0	0
		301_Scu_JF717509_S003056723	0	0	0	0	0	0	0	0		0	0	0	0	0	0	0	0	0	0	0	0	0	0	0	0	0	0	0	0	0	0	0	0		0	0	0	0	0	0	0	0	0	0	0	0	0
		302_Unc_KF206546_S003698608	0	0	0	0	0	0	0	0		0	0	0	0	0	0	0	0	0	0	0	0	0	0	0	0	0	0	0	0	0	0	0	0		0	0	0	0	0	0	0	0	0	0	0	0	0
		303_Unc_KF206548_S003698605	0	0	0	0	0	0	0	0		67.8124	3.22581	0	0	2.11271	0	0	7.62544	0	0	0	1.71409	0	0	0	0	9.29368	4.25864	18.6187	0	0	0	0	0		0	0	0	0	0	0	0	0.766989	0	0	0	0.298338	0
		304_Unc_JX043234_S003444223	0	0	0	0	0	0	0	0		0	0	0	0	0	0	0	0	0	0	0	0	0	0	0	0	0	0	0	0	0	0	0	0		0	0	0	0	0	0	0	0	0	0	0	0	0
		305_Unc_JX848867_S003631242	0	0	0	0	0	0	0	0		0	0	0	0	0	0	0	0	0	0	0	0	0	0	0	0	0	0	0	0	0	0	0	0		0	0	0	0	0	0	0	0	0	0	0	0	0
		306_Unc_KF565362_S004097510	0	0	0	0	0	0	0	0		0	0	0	0	0	0	0	0	0	0	0	0	0	0	0	0	0	0	0	0	0	0	0	0		0	0	0	0	0	0	0	0	0	0	0	0	0
		307_Unc_HE775279_S003318562	0	0	0	0	0	0	0	0		13.934	0	0	0	0	0	0	0	0	0	0	0	0	0	10.7411	0	1.68976	0	0	0	0	0	0	0		0	0	0	0	0	0	0	0	0	0	0	0	0
		308_Unc_HQ108142_S002337500	0	0	0	0	0	0	0	0		0	0	0	0	0	0	0	0	0	0	0	0	0	0	0	0	0	0	0	0	0	0	0	0		0	0	0	0	0	0	0	0	0	0	0	0	0
		309_Unc_HQ108145_S002337503	0	0	0	0	0	0	0	0		0	0	0	0	0	0	0	0	0	0	0	0	0	0	0	0	0	0	0	0	0	0	0	0		0	0	0	0	0	0	0	0	0	0	0	0	0
		310_Div_JX683759_S003630754	0	0	0	0	0	0	0	0		0	0	0	0	0	0	0	0	0	0	0	0	0	0	0	0	0	0	0	0	0	0	0	0		0	0	0	0	0	0	0	0	0	0	0	0	0
		311_Div_HG518627_S004060436	0	0	0	0	0	0	0	0		0	0	0	0	0	0	0	0	0	0	0	0	0	0	0	0	0	0	0	0	0	0	0	0		0	0	0	0	0	0	0	0	0	0	0	0	0
		312_Div_JQ218225_S003507413	0	0	0	0	0	0	0	0		0	0	0	0	0	0	0	0	0	0	0	0	0	0	0	0	0	0	0	0	0	0	0	0		0	0	0	0	0	0	0	0	0	0	0	0	0
		313_Div_AY639227_S000574075	0	0	0	0	0	0	0	0		0	0	0	0	0	0	0	0	0	0	0	0	0	0	0	0	0	0	0	0	0	0	0	0		0	0	0	0	0	0	0	0	0	0	0	0	0
		314_Div_HE775319_S003318602	0	0	0	0	0	0	0	0		0	0	0	0	0	0	0	0	0	0	0	0	0	0	0	0	0	0	0	0	0	0	0	0		0	0	0	0	0	0	0	0	0	0	0	0	0
		315_Div_AM713411_S003825521	0	0	0	0	0	0	0	0		0	0	0	0	0	0	0	0	0	0	0	0	0	0	0	0	0	0	0	0	0	0	0	0		0	0	0	0	0	0	0	0	0	0	0	0	0
		316_Div_HE775321_S003318604	0	0	0	0	0	0	0	0		0	0	0	0	0	0	0	0	0	0	0	0	0	0	0	0	0	0	0	0	0	0	0	0		0	0	0	0	0	0	0	0	0	0	0	0	0
		317_Div_FM876818_S003844402	0	0	0	0	0	0	0	0		0	0	0	0	0	0	0	0	0	0	0	0	0	0	0	0	0	0	0	0	0	0	0	0		0	0	0	0	0	0	0	0	0	0	0	0	0
		318_Div_AB561119_S002155136	0	0	0	0	0	0	0	0		0	0	0	0	0	0	0	0	0	0	0	0	0	0	0	0	0	0	0	0	0	0	0	0		0	0	0	0	0	0	0	0	0	0	0	0	0
		319_Div_FR871342_S003267463	0	0	0	0	0	0	0	0		0	0	0	0	0	0	0	0	0	0	0	0	0	0	0	0	0	0	0	0	0	0	0	0		0	0	0	0	0	0	0	0	0	0	0	0	0
		320_Div_JN937151_S004057167	0	0	0	0	0	0	0	0		0	0	0	0	0	0	0	0	0	0	0	0	0	0	0	0	0	0	0	0	0	0	0	0		0	0	0	0	0	0	0	0	0	0	0	0	0
		321_Div_JX683752_S003630747	0	0	0	0	0	0	0	0		0	0	0	0	0	0	0	0	0	0	0	0	0	0	0	0	0	0	0	0	0	0	0	0		0	0	0	0	0	0	0	0	0	0	0	0	0
		322_Div_FN547652_S003845026	0	0	0	0	0	0	0	0		0	0	0	0	0	0	0	0	0	0	0	0	0	0	0	0	0	0	0	0	0	0	0	0		0	0	0	0	0	0	0	0	0	0	0	0	0
		323_Div_EF581860_S003833951	0	0	0	0	0	0	0	0		0	0	0	0	0	0	0	0	0	0	0	0	0	0	0	0	0	0	0	0	0	0	0	0		0	0	0	0	0	0	0	0	0	0	0	0	0
		324_Div_EF581861_S003833952	0	0	0	0	0	0	0	0		0	0	0	0	0	0	0	0	0	0	0	0	0	0	0	0	0	0	0	0	0	0	0	0		0	0	0	0	0	0	0	0	0	0	0	0	0
		325_Div_JX683755_S003630750	0	0	0	0	0	0	0	0		0	0	0	0	0	0	0	0	0	0	0	0	0	0	0	0	0	0	0	0	0	0	0	0		0	0	0	0	0	0	0	0	0	0	0	0	0
		326_Div_JX683758_S003630753	0	0	0	0	0	0	0	0		0	0	0	0	0	0	0	0	0	0	0	0	0	0	0	0	0	0	0	0	0	0	0	0		0	0	0	0	0	0	0	0	0	0	0	0	0
		327_Aca_AB369790_S002040113	0	0	0	0	0	0	0	0		0	0	0	0	0	0	0	0	0	0	0	0	20.4258	0	0	0	0	4.96842	0	0	0	0	0	0		0	17.0794	0	0	26.1084	243.194	0	14.9563	0	0.35387	0	0.298338	0
		328_Aca_AJ510228_S003824970	0	0	0	0	0	0	0	0		0	0	0	0	0	0	0	0	0	0	0	0	0	0	0	0	0	0	0	0	0	0	0	0		0	0	0	0	0	0	0	3.06796	0	0	0	0	0
		329_Aca_JF717558_S003056772	0	0	0	0	0	0	0	0		0	0	0	0	0	0	0	0	0	0	0	0	0	0	0	0	0	0	0	0	0	0	0	0		0	0	0	0	0	0	0	0	0	0	0	0	0
		330_Aca_FN825908_S003845274	0	0	0	0	0	0	0	0		0	0	0	0	0	0	0	0	0	0	0	0	0	0	0	0	0	0	0	0	0	0	0	0		0	0	0	0	0	0	0	0	0	0	0	0	0
		331_Aca_KF206455_S003698678	0	0	0	0	0	0	0	0		0	0	0	0	0	0	0	0	0	0	0	0	0	0	0	0	0	0	0	0	0	0	0	0		0	0	0	0	0	0	0	0	0	0	0	0	0
		332_Aca_FR681927_S002471824	0	0	0	0	0	0	0	0		0	0	0	0	0	0	0	0	0	0	0	0	0	0	0	0	0	0	0	0	0	0	0	0		0	0	0	0	0	0	0	0	0	0	0	0	0
		333_Aca_KF206468_S003698650	0	0	0	0	0	0	0	0		0	0	0	0	0	0	0	0	0	0	0	0	0	0	0	0	0	0	0	0	0	0	0	0		0	0	0	0	0	0	0	0	0	0	0	0	0
		334_Aca_KF206435_S003698663	0	0	0	0	0	0	0	0		0	0	0	0	0	0	0	0	0	0	0	0	0	0	0	0	0	0	0	0	0	0	0	0		0	0	0	0	0	0	0	0	0	0	0	0	0
		335_Aca_KF206480_S003698704	0	0	0	0	0	0	0	0		0	0	0	0	0	0	0	0	0	0	0	0	0	0	0	0	0	0	0	0	0	0	0	0		0	0	0	0	0	0	0	0	0	0	0	0	0
		336_Aca_KF206500_S003698708	0	0	0	0	0	0	0	0		0	0	0	0	0	0	0	0	0	0	0	0	0	0	0	0	0	0	0	0	0	0	0	0		0	0	0	0	0	0	0	0	0	0	0	0	0
		337_Aca_KF206501_S003698711	0	0	0	0	0	0	0	0		0	0	0	0	0	0	0	0	0	0	0	0	0	0	0	0	0	0	0	0	0	0	0	0		0	0	0	0	0	0	0	0	0	0	0	0	0
		338_Aca_HQ857181_S003309542	0	0	0	0	0	0	0	0		5.57362	0	0	0	0	0	0	0	0	0	0	0	0	0	0	0	0	0	0	0	0	0	0	0		63.2476	0	0	85.7332	49.7537	0	51.3565	2.30097	0	68.2968	34.32	0	3.22196
		339_Aca_JN685297_S003844405	0	0	0	0	0	0	0	0		0	0	0	0	0	0	0	0	0	0	0	0	0	0	0	0	0	0	0	0	0	0	0	0		0	0	0	0	0	0	0	0	0	0	0	0	0
		340_Aca_JF717621_S003056835	0	0	0	0	0	0	0	0		0	0	0	0	0	0	0	0	0	0	0	0	0	0	0	0	0	0	0	0	0	0	0	0		0	0	0	0	0	0	0	0	0	0	0	0	0
		341_Pac_FM876832_S003844416	0	0	0	0	0	0	0	0		0	0	0	0	0	0	0	0	0	0	0	0	0	0	0	0	0	0	0	0	0	0	0	0		0	0	0	0	0	0	0	0	0	0	0	0	0
		342_Arc_FR750023_S003845552	0	0	0	0	0	0	0	0		0	0	0	0	0	0	0	0	0	0	0	0	0	0	0	0	0	0	0	0	0	0	0	0		0	0	0	0	0	0	0	0	0	0	0	0	0
		343_Par_JN937412_S004057428	0	0	0	0	0	0	0	0		9.28936	13.4409	39.4887	0	14.2608	0	0	0	11.6198	26.6758	9.24315	0	0	0	0	21.2014	0	0	0	0	2.33918	0	3.38226	2.66141		0	0	0	0	0	0	0	0	0	0	0	0	0
		344_Par_AB935550_S004212127	0	0	0	0	0	0	0	0		0	0	0	0	0	0	0	0	0	0	0	0	0	0	0	0	0	0	0	0	0	0	0	0		0	0	0	0	0	0	0	0	0	0	0	0	0
		345_Par_KF849701_S003630756	0	0	0	0	0	0	0	0		0	0	0	0	0	0	0	0	0	0	0	0	0	0	0	0	0	0	0	0	0	0	0	0		0	0	0	0	0	0	0	0	0	0	0	0	0
		346_Par_AB547187_S002179878	0	0	0	0	0	0	0	0		0	0	0	0	0	0	0	0	0	0	0	0	0	0	0	0	0	0	0	0	0	0	0	0		0	0	0	0	0	0	0	0	0	0	0	0	0
		347_Par_JN937187_S004057193	0	0	0	0	0	0	0	0		0	0	0	0	0	0	0	0	0	0	0	0	0	0	0	0	0	0	0	0	0	0	0	0		0	0	0	0	0	0	0	0	0	0	0	0	0
		348_Scu_LC191590	0	14.9749	0	0	0	0.243605	0.324254	0.357296		76.1728	69.3548	76.1277	118.988	95.6003	126.761	134.199	262.315	162.677	106.703	281.1	126.843	4.53906	8.96152	74.2929	3.53357	3.37952	75.9458	41.1344	43.8951	29.9415	17.35	32.4697	39.9212		387.392	234.842	168.221	111.843	259.606	76.225	105.826	94.7231	80.9029	81.0361	39.039	45.6458	37.6969
		349_Par_LC191591	0	0	0	0	0	0	0	0		0	10.2151	19.9479	26.6821	0	5.55527	15.5671	0	2.32396	0	16.8552	29.1395	8.17031	7.38007	0	3.53357	0	31.9398	0	0	12.1637	0	0	0		0	0	0	0	0	0	0	0	0	0	0	0	0
		350_Scu_LC191592	0	0	0	0	0	0	0	0		0	0	0	0	0	0	0	0	0	0	0	0	0	0	0	0	0	0	0	0	0	0	0	0		0	0	0	0	0	0	0	0	0	0	0	0	0
		351_Scu_LC191593	0	0	0	0	0	0	0	0		0	0	0	0	0	0	0	0	0	0	0	0	0	0	0	0	0	0	0	0	0	0	0	0		0	0	0	0	0	0	0	0	0	0	0	0	0
		352_Scu_LC191594	0	0.809454	0	5.89212	0	0	0	0		0	0	0	0	0	0	0	0	0	0	0	0	0	0	0	0	0	0	0	0	0	0	0	0		0	0	0	0	0	0	0	0	0	0	0	0	0
		353_Par_LC191595	0	0	0	0	0	0	0	0		0	13.4409	0	6.49023	0	16.1608	0	3.05018	0	25.3078	5.98086	1.71409	1.36172	2.10859	0.895095	3.53357	5.06928	14.1955	0	1.7327	0.935673	1.36974	0	5.32283		0	0	0	0	0	0	0	0	0	0	0	0	11.9213
		354_Scu_LC191596	0	0	0	0	0	0	0	0		38.0864	21.5054	10.1775	45.4316	23.768	48.9874	30.0607	38.6356	70.8808	49.2476	128.86	53.1368	13.6172	4.21719	13.4264	3.53357	7.60392	9.93683	4.32994	30.6111	5.61404	7.76185	12.8526	11.1779		169.806	151.58	1.01338	61.9617	77.3399	0	51.8753	34.5145	0	15.9241	12.87	33.1155	4.18855
		355_Scu_LC191597	0.211546	18.6175	0	0	0	0	0	0		128.193	71.5054	84.2697	160.813	210.743	129.791	73.0045	283.666	317.221	178.523	314.811	53.1368	14.525	36.3732	48.3351	14.1343	29.5708	88.0119	14.7218	55.4465	22.4561	21.0026	39.9107	68.6645		448.577	607.387	0	108.336	663.547	624.319	216.32	129.238	85.564	161.011	36.465	63.8444	14.1766
		356_UnG_LC191598	0	3.64254	0	0	0	0	0	0		3.71575	16.129	2.8497	0	0	22.7261	0	0	2.32396	17.0999	0	0	1.81562	0	0	0	0	2.12932	0	0	0	0	0	3.72598		0	0	0	0	0	0	0	0	0	0	0	0	0.322196
		357_Arc_LC191599	0	0	0	0	0	0	0	0		0	0	0	0	0	0	0	0	0	0	0	0	0	0	0	0	0	3.54887	3.03096	0	0	0	0	0		0	9.07344	0	0	0	0	0	0.766989	0	0	0	0	0
		358_Scu_LC191600	0	22.6647	0	0	0	0	0	0		0	0	0	0	0	0	0	0	0	0	0	0	0	0	0	0	0	7.09774	0	2.88784	0	0	1.35291	0		0	0	0	0	0	0	0	0.383494	0	0	0	0	0
		359_Scu_LC191601	0	0	0	0	0	0	0	0		0	0	0	0	0	0	0	0	0	0	0	0	0	0	0	0	0	0	0	0	0	0	0	0		0	0	0	0	0	0	0	0	0	0	0	0	0
		360_Par_LC191602	0	0	0	0	0	0	0	0		0	0	0	0	0	0	0	0	0	0	0	0	0	0	0	0	0	0	0	0	0	0	0	0		0	0	0	0	0	0	0	0	0	0	0	0	0
		361_Aca_LC191603	0	0	0	0	0	0	0	0		0	0	0	0	0	0	1.07359	0	0	0	0	0	27.2344	0	0	0	0	0	0	0	0	0	0	0		0	34.1588	0	0	28.5714	0	53.9503	47.9368	0	6.36965	0	0.895015	32.5418
		363_Unc_LC191604	0	0	0	0	0	0	0	0		0	0	0	0	0	0	0	0	0	0	0	0	0	0	0	0	0	0	0	0	0	0	0	0		0	0	0	0	0	0	0	0	0	0	0	0	0
		364_Par_LC191605	0	0	0	0	0	0	0	0		0	0	0	0	0	0	0	0	0	0	0	0	0	0	0	0	0	0	0	0	0	0	0	0		0	0	0	0	0	0	0	0	0	0	0	0	0
		366_Scu_LC191606	0	0	0	0	0.74376	0	0	0		5.57362	0	0	0	0	0	9.66235	3.05018	0	0	0	0	0	1.58144	0	0	0	1.41955	0	0	0.935673	0	0	0		0	0	0	0	0	0	0	24.1601	0	0	0	0	31.8974
		368_Cla_LC191608	0	0	0	0	0	0	0	0		0	0	0	0	0	0	0	0	0	0	0	0	0	0	0	0	0	0	0	0	0	0	0	0		0	0	0	0	0	0	0	8.82037	0	0	0	0	0
		370_Par_LC191609	0	0	0	0	0	0	0	0		0	0	0	0	0	0	0	0	0	0	0	0	0	0	0	0	0	0	0	0	0	0	0	0		0	0	0	0	0	0	0	0	0	0	0	0	0
		371_Par_LC191610	0	0	0	0	0	0	0	0		0	0	0	0	0	0	0	0	0	0	0	0	0	0	0	0	0	0	0	0	0	0	0	0		0	0	0	0	0	0	0	0	0	0	0	0	0
		372_Unc_LC191611	0	0	0	0	0	0	0	0		20.4366	9.13978	3.6639	8.65364	12.6763	0	31.1343	0	45.3172	23.2558	1.63114	41.1382	6.35468	10.543	0	10.6007	6.75904	9.22706	3.89695	0	11.2281	7.30527	18.9407	6.91968		0	0	0	0	0	0	0	0	0	0	0	0	0
		376_UnG_LC191615	0	0	0	0	0	0	0	0		0	0	0	0	0	0	0	0	0	0	0	0	0	0	0	0	0	0	0	0	0	0	0	0		0	0	0	0	0	0	0	0.383494	0	0	0	0	0
		378_Unc_LC191617	0	4.04727	0	0	0	0	0	0		0	0	0	0	0	0	0	0	0	0	0	0	0	0	0	0	0	0	0	0	0	0	0	0		0	0	0	0	0	0	0	0	0	0	0	0	0
		384_Scu_LC191622	0	0	0	0	0	0	0	0		0	0	0	0	0	0	0	0	0	0	0	0	0	0	0	0	0	0	0	0	0	0	0	0		0	0	0	0	0	0	0	0	0	0	0	0	0
		385_Rhz_LC191623	0	0	0	0	0	0	0	0		40.8732	11.828	22.3905	0	46.4797	72.7236	198.078	276.041	20.9156	65.6635	21.2049	5.14227	3.17734	0	0	0	0	101.498	0	4.04297	0	2.73948	5.41162	6.3874		90.7466	0	0	136.394	41.3793	0	0	7.28639	0	0	0	0	0
		386_Cla_LC191624	0	0	0	0	0	0	0	0		0	6.98925	0	0	3.16907	0	0	0	1.16198	0.683995	0	0	0	6.85293	0	0	0	0	0	0	0	0	0	0		0	0	0.506688	13.2497	0	0	0	0	0	0	0	0	0
		394_UnG_LC191630	0	0	0	0	0	0	0	0		0	0	0	0	0	0	0	0	0	0	0	0	0	0	0	0	0	0	0	0	0	0	0	0		0	0	0	0	0	0	0	0	0	0	0	0	0
		395_Rhz_LC191631	0	0	0	0	0	0	0	0		0	0	0	0	0	0	0	0	0	0	0	0	0	5.79863	0	0	0	4.96842	1.29898	0	1.40351	0	0	0		0	22.4167	476.794	0	0	0	0.518753	19.5582	56.9317	2.47709	11.583	0	0.322196
		396_Arc_LC191632	0	0	0	0	0	0	0	0		0	0	0	0	0	0	0	0	0	0	0	0	0	0	0	0	0	0	0	0	0	0	0	0		0	0	0	0	0	0	0	0	0	0	0	0	0
		398_UnG_LC191633	0	0	0	0	0	0	0	0		0	0	0	0	0	0	0	0	0	0	0	0	0	0	0	0	0	0	0	0	0	0	0	0		0	0	0	0	0	0	0	0	0	0	0	0	0
		399_Scu_LC191634	0	0	0	0	0	0	0	0		0	0	0	0	0	0	0	0	0	0	0	0	0	0	0	0	0	0	0	0	0	0	0	0		0	0	107.418	0	0	0	0	8.82037	0	0	0	0.895015	19.9762
		400_Arc_LC191635	0	0	0	0	0	0	0	0		0	0	0	0	0	0	0	0	0	0	0	0	0	0	0	0	0	0	0	0	0	0	0	0		0	0	0	0	0	0	0	1.15048	0	0	0	0	0
		402_Unc_LC191636	0	0	0	0	0	0	0	0		0	0	0	0	0	0	0	0	0	0	0	0	0	0	0	0	0	0	0	0	0	0	0	0		0	0	0	0	0	0	0	0	0	0	0	0	0
		403_Unc_LC191637	0	0	0	0	0	0	0	0		34.3706	0	0	0	3.16907	0	0	0	0	0	0	0	0	0	0	0	1.68976	0	0	0	2.33918	0	0	5.32283		0	0	0	0	0	0	0	0	0	0	0	0	0
		404_Unc_LC191638	0	0	0	0	0	0	0	0		5.57362	0	0	0	0	0	0	0	0	0	4.34972	0	0	0	0	7.06714	0	0	0	0	0	8.21843	0	0		0	0	0	0	0	0	0	0	0	0	0	0	0
		405_Unc_LC191639	0	0	0	0	0	0	0	0		9.28936	0	0	0	0	0	0	0	0	0	0	0	0	0	0	0	0	0	0	0	0	0	0	0		0	0	0	0	0	0	0	0	0	0	0	0	0
		407_Amb_LC191640	0	0	0	0	0	0	0	0		0	0	0	0	0	0	0	0	0	0	0	0	0	0	0	0	0	0	0	0	0	0	0	0		0	0	0	0	0	0	0	0	0	0	0	0	0
		410_Rhz_LC191641	0	0	0	0	0	0	0	0		0	0	0	0	0	0	0	0	0	0	0	0	0	0	0	0	0.84488	0	0	0	0	0	0	0		0	0	0	0	0	0	0	0	0	0	0	0	0
		411_Rhz_LC191642	0	0	0	0	0	0	0	0		0	0	0	0	0	0	0	0	0	0	0	0	0	0	0	0	0	0	0	0	0	0	0	0		0	0	0	0	0	0	0	0.383494	0	0	0	0	0
		412_Rhz_LC191643	0	0	0	0	0	0	0	0		0	0	0	0	0	0	0	0	0	0	0	0	0	0	0	0	0	0	0	0	0	0	0	0		0	0	0	0	0	0	0	0	0	0	0	0	0
		413_Rhz_LC191644	0	0	0	0	0	0	0	0		0.928936	0	0	0	0	0	0	0	0	0	0	0	0	0	0	0	0	0	0	0	0	0	0	0		0	0	0	0	0	0	0	0	0	0	0	0	0
		415_Rhz_LC191645	0	0	0	0	0	0	0	0		0	0	0	0	0	0	1.07359	0	0	0	0	0	0	0	0	0	0	0.709774	0.432994	0	0	0	0	0		0	0.533732	0	0	0	0	0.518753	0.383494	0	0	0	0	0.322196
		416_Rhz_LC191646	0	0	0	0	0	0	0	0		0	0	0	0	0	0	0	0	0	0	0	0	0	0	0	0	0	0	0	0	0	0	0	0		0	0	0	0	0	0	0	0	0.332934	0.35387	0	0	0
		417_Rhz_LC191647	0	0	0	0	0	0	0	0		0	0	0	0	0	0	0	0	0	0	0	0	0	0	0	0	0	0	0	0	0	0	0	0		0	0	0	0	0	0	0	1.53398	0	0	0.429	0	0
		418_Rhz_LC191648	0	0	0	0	0	0	0	0		0	0	0	0	0	0	0	0	0	0	0	0	0	0	0	0	0	0	0	0	0	0	0	0		0	0	0	0	0	0	0	2.30097	0	0	0	0.895015	0
		419_Cla_HQ856931_S003857707	0	0	0	0	0.892512	0	0	0		7.43149	3.76344	0.4071	10.817	24.8244	15.6558	11.2727	19.3178	3.48594	2.05198	27.7294	0	0	0.527148	0	0	0	0.709774	2.16497	0	2.80702	0	0.676453	1.59685		0	0	0	1.94848	0	0	0	0	0	0	0	0	0
		420_Cla_LC191649	0	0	0	0	0	0	0	0		0	0	0	0	0	0	0	0	0	0	0	0	0	0	0	0	0	0	0	0	0	0	0	0		0	0	0	0	0	0	0	0	0	0	0	0	0
		421_Cla_LC191650	0	0	0	0	0	0	0	0		0	0	0	0	0	0	0	0	0	0	0	0	0	0	0	0	0	0	0	0	0	0	0	0		0	0	0	0	0	0	0	0	0	0	0	0	0
		422_Par_LC191651	0	0	0	0	0	0	0	0		0	0	0	0	0	0	0	0	0	0	0	0	0	0	0	0	0	0	0	0	0	0	0	0		0	0	0	0	0	0	0	0	0	0	0	0	0
		423_Par_LC191652	0	12.9513	0	0	0	0	0	0		0	0	0	0	0	0	0	0	0	0	0	0	0	0	0	0	0	0	0	0	0	0	0	0		0	0	0	0	0	0	0	0	0	0	0	0	0
		424_Par_LC191653	0	0	0	0	0	0	0	0		0	0	0	0	0	0	0	0	0	0	0	0	0	0	0	0	0	0	0	0	0	0	0	0		0	0	0	0	0	0	0	0	0	0	0	0	0
		425_Cla_LC191654	0	0	0	0	0	0	0	0		17.6498	30.6452	0	0	49.6488	52.0176	0	0	20.9156	12.3119	0	0	5.44687	10.0158	0	0	2.53464	0.709774	10.3919	0	1.40351	0	1.35291	0		0	0.533732	0	21.4333	0	291.937	0	1.91747	0	0	0	0	0
		426_Aca_LC191655	0	0	0	0	0	0	0	0		0	0	0	0	0	0	0	0	12.7818	0	0	0	0	0	4.47547	0	0	4.25864	0	0	0	0	0	2.12913		0	11.7421	0	0	0	0	0	2.68446	0	0	0	0	0
		427_Aca_LC191656	0	0.404727	0	0	0	0	0	0		0	0	3.6639	0	0	0	0	0	23.2396	0	5.43715	0	0	0	0	3.53357	0	2.83909	0	0	0	0	0	0		67.0287	0	0	0	0.492611	820.845	0	98.1746	0	0	5.57701	0	0
		428_Cla_LC191657	0	0	0	0	0	0	0	0		0	0	0	0	0	0	0	0	0	0	0	0	0	0	0	0	0	0	0	0	0	0	0	0		0	0	0	0	0	0	0	0	0	0	0	0	0
		429_Cla_LC191658	0	0	0	0	0	0	0	0		0	29.5699	0	0	1.58453	66.6633	0	0	10.4578	74.5554	0	0	3.17734	10.0158	0	0	1.68976	1.41955	4.32994	0	0.467836	0	6.76453	0		0	36.2938	56.2424	42.0872	18.7192	3.62976	125.019	3.83494	7.65748	41.7566	66.0661	0	4.83294
		430_Rhz_LC191659	0	0	0	0	0	0	0	0		0	0	0	0	0	0	0	0	0	0	0	0	0	0	0	0	0	0	0	0	0	0	0	0		0	0	47.122	0	0	0	0	0	0	0	0	0	0
		431_Rhz_LC191660	0	0	0	0	0	0.974421	0	0		1.85787	0	0	0	0	0	0	0	0	0	0	10.2845	5.90078	0.527148	0	7.06714	2.53464	14.1955	1.73198	0.577567	1.87135	4.10921	2.02936	2.66141		0	0	0	0	0	0	0	0.766989	0	0	0	0.298338	0
		Total read	10000	10000	10000	10000	10000	10000	10000	10000		10000	10000	10000	10000	10000	10000	10000	10000	10000	10000	10000	10000	10000	10000	10000	10000	10000	10000	10000	10000	10000	10000	10000	10000		10000	10000	10000	10000	10000	10000	10000	10000	10000	10000	10000	10000	10000
		aR-10 was inoculated to Welsh onion and grow in a greenhouse, and DNA was extracted from the roots for sequencing.
[truncated: 17 more columns]

[truncated: 2 more sheets: Table S11, Table S12]
